# Supplementary material for: The Alternative Sigma Factor SigL Influences Clostridioides difficile Toxin Production, Sporulation, and Cell Surface Properties
Source: Front Microbiol. 2022 May 11;13:871152. doi: 10.3389/fmicb.2022.871152 (PMC9130780; doi:10.3389/fmicb.2022.871152)
Supplement: Supplementary file 10 [file Table_2.XLSX]

## Sheet: sigL_iTRAQ
			sigL iTRAQ data
630 Locus ID	630 Name		Mid-log			Late log			Stationary
			BI1	CDC1		BI1	CDC1		BI1	CDC1
CD630_00010	dnaA Chromosomal replication initiator protein		0.146165	0.132877		-0.252466	0.279042		0.0664392	-0.239179				0
CD630_00020	dnaN DNA polymerase III subunit beta		0.372056	-0.29233		0.239179	-1.99316		-0.0398632	1.60781				0
CD630_00030	putative RNA-binding mediating protein		-0.345481	0.558084		-0.398631	0.265754		-0.0664386	-0.279042				0
CD630_00050	gyrB DNA gyrase subunit B		0.132877			-0.837126			0.292329					0
CD630_00060	gyrA DNA gyrase subunit A		-0.411919	-0.0664386		0.279042	-3.22891		-0.504933	0.996578				0
CD630_00070	putative spore protein		0.305617			0.451782			0.132877					0
CD630_00080	conserved hypothetical protein		-0.0265755			0.7574			0.11959					0
CD630_00090	rsbV Anti-anti-sigma factor		0.810551	0.478358		0.597947	0.0531508		0.783975	1.39521				0
CD630_00100	rsbW Serine-protein kinase RsbW		-0.199316			0.664385			0.531509					0
CD630_00110	sigB RNA polymerase sigma-B factor (Sigma-37)		-0.611235			0.186028			0.079727					0
CD630_00120	putative small-molecule-binding protein		0.664385			0.265754			-0.0132877					0
CD630_00140	serS1 Seryl-tRNA synthetase 1		0	0.478358		-0.730824	-4.50453		-0.0398632	0.398631				0
CD630_00160	dnaX DNA polymerase III subunits gamma and tau		-0.0132877	-0.544796		0.837126	0.863701		0.451782	0.0531508				0
CD630_00170	DNA binding protein		-0.0265755	0.345481		0.398632	2.07288		0.744112	0.0265754				0
CD630_00180	recR DNA repair and recombination protein		0.318905			-0.0132877			-2.2722					0
CD630_00181	conserved hypothetical protein		0.451782			-0.770687			1.80713					0
CD630_00190	putative glycosyl transferase		0.172741			-0.146165			0.0531503					0
CD630_00210	pycA Pyruvate carboxylase		0.106301	-0.478358		-1.5148	0.279042		-0.823838	-1.48822				0
CD630_00220	fusA1 Elongation factor G (EF-G)		-0.132877	3.60097		0.46507	-3.80029		-0.544796	-0.398631				0
CD630_00240	mcsA Activator of protein kinase McsB		-0.544796			-0.478358			-0.438494					0
CD630_00250	mcsB Tyrosine kinase protein		0.279042	-1.10288		0.279042	-2.91001		-1.12946	1.50151				0
CD630_00260	clpC class III stress response-related ATPase, AAA+ superfamily		-0.372056	-0.372056		-0.411919	-0.29233		-0.411919	0.411919				0
CD630_00270	radA DNA repair protein		0.664385			0.93014			-0.93014					0
CD630_00290	putative membrane protein		-0.0132877	0.358768		0.292329	-3.18905		0.239179	3.08275				0
CD630_00300	putative membrane protein		-0.478358			0.159452			-0.345481					0
CD630_00390	acoL Acetoin dehydrogenase E3 component (dihydrolipoamide dehydrogenase)		0.385344			-1.28891			-0.0265755					0
CD630_00460	putative lipoate-protein ligase		0.11959			-0.571372			0.212603					0
CD630_00480	ispF 2-C-methyl-D-erythritol 2,4-cyclodiphosphate synthase		-0.0398632			-0.0797264			0.0930139					0
CD630_00490	proS Prolyl-tRNA synthetase		-1.38192	0.611235		-1.4085	-0.81055		-1.67425	-0.132877				0
CD630_00500	proS1 Prolyl-tRNA synthetase		-0.664385	-0.611235		-1.22247	-4.26536		-1.5148	0.704249				0
CD630_00510	gltX Glutamyl-tRNA synthetase		0.438494	0.146165		-0.093014	-0.837126		0.677673	0.345481				0
CD630_00520	cysS Cysteinyl-tRNA synthetase (Cysteine--tRNA ligase) (CysRS)		0.504933	1.03644		0.398632	-4.85002		0.677673	0.504933				0
CD630_00530	mrnC Ribonuclease III		-0.212603			0			0.0930139					0
CD630_00540	thyX Thymidylate synthase thyX (TS) (TSase)			-0.783975			2.51138			0.584659				0
CD630_00550	putative tRNA/rRNA methyltransferase, TrmH family, group3		0.132877	0.651098		-0.252466	-4.14577		-0.17274	-0.119589				0
CD630_00580	tuf1 Elongation factor EFTu/EF1A		0.0531503	0.186028		0	-4.38495		-0.0132877	1.48822				0
CD630_00581	rpmG 50S ribosomal protein L33		0.305617	1.18261		1.03644	2.35193		0.624522	2.00644				0
CD630_00590	secE Preprotein translocase SecE subunit		1.28891			-1.58124			-0.823838					0
CD630_00600	nusG transcription antitermination protein		-0.132877	-0.983291		-0.159452	-1.04973		-0.146165	0.225891				0
CD630_00610	rplK 50S ribosomal protein L11		-0.199316	0.823838		0.544796	-2.61768		0.7574	1.95329				0
CD630_00620	rplA 50S ribosomal protein L1		0.46507	0.372056		0.611235	-1.58124		0.292329	0.611235				0
CD630_00630	rplJ 50S ribosomal protein L10		-0.0132877	0.106302		0.624522	-3.22891		-0.584659	1.27562				0
CD630_00640	rplL 50S ribosomal protein L7/L12		0.0132879	0.544796		0	2.20576		0.0531503	2.39179				0
CD630_00650	putative NADP-dependent deshydrogenase		0.0398627	0.571372		1.74069	-1.82042		-1.16932	1.11617				0
CD630_00660	rpoB DNA-directed RNA polymerase subunit beta		-0.0531509	-0.770687		-0.132877	-3.62755		-0.17274	1.24905				0
CD630_00670	rpoC DNA-directed RNA polymerase subunit beta'		-0.146165	0.252467		-0.425207	-3.18905		-0.17274	0.983291				0
CD630_00680	rpsL 30S ribosomal protein S12		-0.0132877	0.146165		0.837126	0.770687		1.00987	2.80371				0
CD630_00690	rpsG 30S ribosomal protein S7		-0.398631	-0.0132877		1.47494	-3.30864		0.0265749	0.717536				0
CD630_00700	fusA Elongation factor G (EF-G)		0.478358	0.425207		-0.252466	-3.76042		-0.318905	1.59453				0
CD630_00720	rpsJ 30S ribosomal protein S10		0.186028	-0.624522		-0.398631	-2.97645		0.398632	1.7274				0
CD630_00730	rplC 50S ribosomal protein L3		-0.239179	0.438495		0.265754	-0.132877		0.597947	1.88686				0
CD630_00740	rplD 50S ribosomal protein L4		0.172741	-0.106302		0.11959	-3.82686		0.438494	1.32877				0
CD630_00750	rplW 50S ribosomal protein L23		-0.0664386	0.81055		0.305617	1.32877		0.651098	0.93014				0
CD630_00760	rplB 50S ribosomal protein L2		0.146165	-0.345481		-0.0132877	-4.34508		-0.730824	0.903564				0
CD630_00770	rpsS 30S ribosomal protein S19		-0.0664386	0.239179		0.531509	1.58124		0.451782	0.0265754				0
CD630_00780	rplV 50S ribosomal protein L22		0.58466	-0.504933		-0.850414	-3.44152		-0.611235	0.690961				0
CD630_00790	rpsC 30S ribosomal protein S3		-0.132877	0.0664386		-0.531508	-2.01973		0.0132879	2.36521				0
CD630_00800	rplP 50S ribosomal protein L16		0.385344	0.0398632		0.212603	-3.74713		-0.093014	1.00987				0
CD630_00801	rpmC 50S ribosomal protein L29		-0.186028	-0.385344		-0.451782	0.318905		0.0930139	3.44152				0
CD630_00810	rpsQ 30S ribosomal protein S17		1.34206	-0.212603		-0.850414	-1.34206		0.7574	2.72398				0
CD630_00820	rplN 50S ribosomal protein L14		0.0398627	-0.305617		-0.451782	-3.52124		-0.093014	1.50151				0
CD630_00830	rplX 50S ribosomal protein L24		0.212603	0.119589		0.624522	1.71411		1.02315	1.90014				0
CD630_00840	rplE 50S ribosomal protein L5		0.279042	-0.81055		0.518221	-4.50453		-0.491645	0.093014				0
CD630_00841	rpsZ 30S ribosomal protein S14 type Z		0.398632	1.3022		-0.425207	1.12946		0.372056	3.57439				0
CD630_00850	rpsH 30S ribosomal protein S8		-0.0797264	-0.119589		-0.0531509	-0.770687		1.08959	2.44494				0
CD630_00860	rplF 50S ribosomal protein L6		-0.106302	-0.305617		1.36863	0.624523		0.491646	1.08959				0
CD630_00870	rplR 50S ribosomal protein L18		-0.186028	0.597947		-0.730824	-1.11617		-0.146165	1.4085				0
CD630_00880	rpsE 30S ribosomal protein S5		0.0265749	-0.46507		0.451782	-3.32193		-0.744112	0.611235				0
CD630_00881	rpmD 50S ribosomal protein L30		-0.597947	-0.225891		0.0664392	0.943428		0.571372	1.11617				0
CD630_00890	rplO 50S ribosomal protein L15		-0.212603	0.17274		-0.558084	-0.252466		0.451782	2.85686				0
CD630_00900	SecY Preprotein translocase SecY subunit		-0.0664386			-0.17274			0.810551					0
CD630_00910	adk Adenylate kinase		1.19589	0.677673		1.26233	2.40508		0.970003	1.31548				0
CD630_00920	map1 Methionine aminopeptidase Map1 (MAP) (Peptidase M)		0.0398627	-0.783975		-0.584659	0.093014		0.34548	-0.186028				0
CD630_00930	Ribosomal protein L14E/L6E/L27E-like		0.239179	0.916852		0.0398627	-0.093014		-0.504933	-0.106302				0
CD630_00940	infA Translation initiation factor IF-1		-1.36863	-0.438494		0.332192	1.03644		-0.651098	2.3785				0
CD630_00941	rpmJ 50S ribosomal protein L36		-0.0531509	0.46507		1.64768	0.451782		0.372056	-0.186028				0
CD630_00950	rpsM 30S ribosomal protein S13		-0.0664386	0.797263		0.358769	1.6211		0.46507	0.704249				0
CD630_00960	rpsK 30S ribosomal protein S11		0.279042	1.44836		0.704249	0.531509		1.5148	-0.956715				0
CD630_00970	rpsD 30S ribosomal protein S4		-0.239179	-0.451782		-0.411919	-5.22207		-0.996579	1.67425				0
CD630_00980	rpoA DNA-directed RNA polymerase subunit alpha		-0.0398632	0.451782		0.34548	0.0531508		0.385344	1.5148				0
CD630_00990	rplQ 50S ribosomal protein L17		-0.106302	-0.571372		1.56795	-3.58768		-0.29233	1.56795				0
CD630_01000	cbiO1 ABC-type transport system, cobalt-specific ATP-binding protein		-0.651098			0.504933			0.544796					0
CD630_01010	cbiO2 ABC-type transport system, cobalt-specific ATP-binding protein		-0.0398632			0.0265749			0.0398627					0
CD630_01020	cbiQ ABC-type transport system, cobalt-specific permease		-0.558084			-0.0664386			-0.318905					0
CD630_01030	truA1 transfer RNA pseudouridine synthase A 1		-0.7574			-0.106302			-0.611235					0
CD630_01040	rplM 50S ribosomal protein L13		0.704249	-1.11617		-0.558084	-5.39481		-0.146165	1.44836				0
CD630_01050	rpsI 30S ribosomal protein S9		-0.597947	-0.0797263		-0.106302	-3.69398		-0.398631	0.611235				0
CD630_01070	aspC Aspartate aminotransferase		0.358769	0.372056		0.451782	-0.903564		0.398632	2.72398				0
CD630_01080	nrdD Anaerobic ribonucleoside triphosphate reductase		-0.345481			-0.159452			-0.624523					0
CD630_01100	conserved hypothetical protein, CHP00159 family		0.106301	-1.38192		0.159452	0.0531508		-1.46165	-0.0531508				0
CD630_01110	putative exported protein		0.318905			0.0531503			0.265754					0
CD630_01120	ptb phosphate butyryltransferase		0.438494	0.119589		0.425207	-2.64425		-0.305617	1.47494				0
CD630_01130	buk Butyrate kinase (BK) (Branched-chain carboxylic acid kinase)		0.186028	0.7574		0.146165	-0.916852		-0.29233	1.55466				0
CD630_01140	putative atp/gtp-binding protein		-0.372056	-1.20918		-0.345481	-1.0763		-1.16932	0.212603				0
CD630_01150	putative 4Fe-4S ferredoxin, iron-sulfur binding domain protein, delta subunit		2.17918	1.18261		1.18261	1.48822		0.478358	1.31548				0
CD630_01160	putative ferredoxin/flavodoxin oxidoreductase,alpha subunit		-0.438494	-0.677673		0.225891	-4.34508		-0.7574	0.996578				0
CD630_01170	putative ferredoxin/flavodoxin oxidoreductase,beta subunit		0.890277	-1.60781		-0.358768	-1.44836		0.0664392	0.491645				0
CD630_01180	putative ferredoxin/flavodoxin oxidoreductase,gamma subunit		1.19589	-0.345481		0.491646	-0.504933		-0.132877	0.544796				0
CD630_01190	glmM Phosphoglucosamine mutase		0.212603	-0.903564		-0.0265755	-0.0664386		0.225891	1.68754				0
CD630_01200	glmS Glucosamine--fructose-6-phosphate aminotransferase [isomerizing]		0.544796	-0.0531508		-0.146165	-4.34508		-0.385344	1.11617				0
CD630_01210	putative thiosulfate sulfurtransferase		-0.677673			0.0132879			0.704249					0
CD630_01230	murA UDP-N-acetylglucosamine 1-carboxyvinyltransferase		0.544796	-0.119589		-0.305617	0.411919		0.451782	-0.332193				0
CD630_01270	mreB1 Rod shape-determining protein MreB		0	-0.478358		-0.132877	-1.03644		0	1.46165				0
CD630_01300	metK S-adenosylmethionine synthetase		-0.0265755	0.0531508		-1.06302	-0.478358		-0.597947	0.797263				0
CD630_01320	putative DNA helicase, RecD/TraA type			-0.93014			-0.0265755			0.0398632				0
CD630_01360	PTS system, lactose/cellobiose-family IIB component		-0.0398632			0.332192			-0.212603					0
CD630_01420	putative RNA-binding protein		0.398632	0.956715		0.212603	0.132877		0	0.93014				0
CD630_01430	secA1 Protein translocase subunit SecA1		0	-0.119589		-0.345481	-0.212603		-0.199316	0.544796				0
CD630_01440	prfB Peptide chain release factor 2 (RF-2)		-0.29233			-0.332193			-0.159452					0
CD630_01450	putative S1 RNA-binding domain-containing protein		-0.0664386	1.54137		-0.093014	-3.74713		-0.0531509	2.3785				0
CD630_01460	putative hydrolase		0.0930139	-1.03644		-0.63781	1.68754		1.16932	6.45783				0
CD630_01490	putative atp/gtp hydrolase		-0.265754	0.332193		-0.252466	0.318905		-0.265754	0.823838				0
CD630_01520	gcp putative O-sialoglycoprotein endopeptidase		0.252467			-0.225891			-0.093014					0
CD630_01590	putative enzyme, glyoxalase family		0.544796			0.11959			0.146165					0
CD630_01700	ABC-type transport system, ATP-binding protein		-0.119589	-2.89672		-0.159452	1.75398		-0.0664386	3.42823				0
CD630_01710	rex Transcriptional regulator, Redox-sensing repressor Rex		1.35535	0.0664386		0.518221	-3.66741		0.385344	1.39521				0
CD630_01740	cooS Carbon monoxide dehydrogenase		-0.132877	0.345481		-0.651098	-0.478358		-0.770687	-0.478358				0
CD630_01750	putative oxidoreductase, Fe-S subunit		-0.597947			1.42179			-0.279042					0
CD630_01760	putative oxidoreductase, NAD/FAD binding subunit		0.132877	1.8337		-0.890277	-1.50151		-0.797263	3.01631				0
CD630_01770	cfa Cyclopropane-fatty-acyl-phospholipid synthase		0.810551	-0.119589		-0.411919	-0.491645		-0.305617	1.79384				0
CD630_01790	gluD NAD-specific glutamate dehydrogenase		1.46165	1.88686		0.93014	-0.345481		-0.0132877	1.44836				0
CD630_01840	pyrB Aspartate carbamoyltransferase (Aspartate transcarbamylase) (ATCase)		-1.22247	-3.72056		-0.531508	-1.50151		-1.20918	1.39521				0
CD630_01850	pyrK Dihydroorotate dehydrogenase electron transfer subunit		-0.279042	-0.385344		-0.265754	-3.08275		-0.531508	1.18261				0
CD630_01860	pyrD Dihydroorotate dehydrogenase catalytic subunit		0.690961			-0.651098			-0.385344					0
CD630_01870	pyrE Orotate phosphoribosyltransferase (OPRT) (OPRTase)		0.690961	0.119589		-0.425207	-0.305617		-0.279042	3.26878				0
CD630_01880	putative ketopantoate reductase		0.132877			-0.17274			-0.119589					0
CD630_01910	putative DNA glycosylase		-0.0797264			-0.093014			-0.332193					0
CD630_01930	groS 10 kDa chaperonin (Protein Cpn10) (GroES protein)		0.876989	0.345481		0.518221	1.31548		0.159452	1.50151				0
CD630_01940	groL 60 kDa chaperonin (Protein Cpn60) (GroEL protein)		1.11617	0.704249		0.797263	1.20918		0.292329	1.31548				0
CD630_01950	putative NCAIR-mutase (PurE)-related protein		-0.225891			-0.411919			-0.411919					0
CD630_01980	guaA Glutamine amidotransferase		0.0531503	-0.690961		0.0930139	-3.48138		-0.411919	1.54137				0
CD630_01990	putative membrane-associated nucleotidase		-0.0664386			0.172741			-0.0664386					0
CD630_02060	PTS system, fructose-like IIA component		0.770687			1.75398			2.69741					0
CD630_02080	PTS system, fructose-like IIB component		2.07288			2.45823			2.84357					0
CD630_02090	putative tagatose 6-phosphate kinase		1.11617			1.60781			3.53453					0
CD630_02100	putative hydrolase, HAD superfamily, subfamily IA		-0.571372			0.0531503			0.558083					0
CD630_02170	putative nitroreductase		-0.146165			0.279042			0.903564					0
CD630_02180	purE Phosphoribosylaminoimidazole carboxylase catalytic subunit		1.26233			-0.159452			0.332192					0
CD630_02190	purC Phosphoribosylaminoimidazole-succinocarboxamide synthase		-0.358768			1.43507			0.34548					0
CD630_02200	purF Amidophosphoribosyltransferase		0.318905	-0.996579		0.518221	0.17274		-0.159452	-0.17274				0
CD630_02210	purG Phosphoribosylformylglycinamidine cyclo-ligase		0.106301			-0.305617			0.943428					0
CD630_02230	purH Bifunctional purine biosynthesis protein purH [Includes: Phosphoribosylaminoimidazolecarboxamide formyltransferase ; IMP cyclohydrolase]		-0.943428	1.31548		0.186028	-1.60781		0.0398627	6.63057				0
CD630_02240	purD Phosphoribosylamine--glycine ligase		1.43507	0.7574		0.34548	0.690961		0.332192	2.91001				0
CD630_02250	purL Phosphoribosylformylglycinamidine synthase		0.159452	-0.970003		-0.358768	-0.225891		-0.770687	0.996578				0
CD630_02280	fliN Flagellar motor switch protein FliN		-0.970003			-1.10288			-0.358768					0
CD630_02320	flgL Flagellar hook-associated protein FlgL (or HAP3)		-2.91001			-0.504933			-0.863701					0
CD630_02330	fliW Flagellar assembly factor FliW		0.159452			-1.46165			-0.372056					0
CD630_02350	fliS1 Flagellar protein FliS1		-1.6211			-0.212603			-0.783975					0
CD630_02360	fliS2 Flagellar protein FliS2		-0.7574			-2.35192			-1.70083					0
CD630_02370	fliD Flagellar hook-associated protein 2 FliD (or HAP2)		-0.876989	-0.132877		-2.04631	-0.372056		-0.132877	0.597947				0
CD630_02390	fliC Flagellin C		-3.26878			-2.40508			-2.69741					0
CD630_02400	Glycosyltransferase		0.132877	-0.186028		-0.146165	1.3022		-0.425207	0.478358				0
CD630_02480	fliF Flagellar M-ring protein FliF		-1.28891			-3.57439			0.690961					0
CD630_02510	fliI ATP synthase subunit beta FliI		1.32877			-1.48822			-0.279042					0
CD630_02550	flgE Flagellar hook protein FlgE (Distal rod protein)		-0.730824			-1.16932			-0.0797264					0
CD630_02560	motA Flagellar motor rotation protein MotA		-0.199316			-1.48822			-0.411919					0
CD630_02580	fliL Flagellar basal body-associated protein FliL		-0.544796			-0.837126			-0.943428					0
CD630_02640	flhF Flagellar biosynthesis regulator FlhF (Flagella-associated GTP-binding protein)		0.279042			-0.0664386			0.079727					0
CD630_02660	fliA RNA polymerase sigma-28factor for flagellar operon		-0.584659			0.252467			0.265754					0
CD630_02700	fliM Flagellar motor switch protein FliM		-0.491645			-0.225891			0.106301					0
CD630_02730	htpG Heat shock protein 90 (Heat shock protein HtpG)(High temperature protein G)		-0.106302	0.823838		-0.717537	-3.9996		-0.451782	2.24562				0
CD630_02740	putative iron-containing alcohol dehydrogenase		-0.0132877	-1.08959		0.239179	-2.76384		-0.63781	2.25891				0
CD630_02770	conserved hypothetical protein		0.0398627			-0.0132877			-0.305617					0
CD630_02790	pyridoxamine 5'-phosphate oxidase family protein		0.651098			-0.186028			-0.132877					0
CD630_02791	conserved hypothetical protein		0.890277			-0.0398632			0.744112					0
CD630_02900	conserved hypothetical protein			-0.531508			-0.504933			0.0664386				0
CD630_02950	putative iron-sulfur-binding protein		0.411919			-0.318905			0.305617					0
CD630_02980	rbsR Transcriptional regulator, LacI family		-0.093014			-0.199316			0.372056					0
CD630_03000	rbsB ABC-type transport system, ribose-specific extracellular solute-binding protein		0.0531503			0.159452			0.0531503					0
CD630_03010	rbsA ABC-type transport system, ribose-specific ATP-binding protein		-0.770687			-1.11617			-0.504933					0
CD630_03030	argE Acetylornithine deacetylase ArgE			0.132877			-0.558084			1.03644				0
CD630_03040	uncharacterised protein, DUF1355 family		0.425207			0.7574			0.159452					0
CD630_03090	putative hydrolase, HAD superfamily, subfamily IB		-0.159452	-2.47151		-0.411919	-0.624522		-0.186028	-0.970003				0
CD630_03120	Transcriptional regulator, ArsR family		6.19207			-6.4844			1.64768					0
CD630_03130	putative K/Mg/Cd/Cu/Zn/Na/Ca/Na/H-transporting P-type ATPase		0.172741			0.372056			0.0132879					0
CD630_03220	putative ATPase		0.0531503			0.438494			-0.0398632					0
CD630_03240	cbiM Cobalamin biosynthesis protein		-0.119589			0.279042			0.292329					0
CD630_03260	cbiQ1 ABC-type transport system, cobalt-specific permease		-0.0265755			-0.93014			0.425207					0
CD630_03270	cbiO ABC-type transport system, cobalt-specific ATP-binding protein		0.0664392			0.079727			0.0265749					0
CD630_03280	pcrA DNA helicase, UvrD/REP type		-0.318905	-0.664386		-0.252466	-1.82042		0.292329	-0.611235				0
CD630_03290	putative aminopeptidase I, M18 family		0.677673	-0.252466		0.677673	-3.08275		0.079727	6.32495				0
CD630_03300	phospholipase, patatin family		-0.0265755	-1.15603		0.438494	-0.0398632		0.186028	0.225891				0
CD630_03310	ppiB Peptidyl-prolyl cis-trans isomerase B (PPIase B) (Rotamase B)		-0.345481	0.571372		0.0132879	0.186028		-0.093014	-0.504933				0
CD630_03330	ppaC putative inorganic pyrophosphatase		1.20918	0.29233		-0.451782	-4.13248		0.385344	1.63439				0
CD630_03370	ABC-type transport system, permease			-0.0132877			0.783975			0.0664386				0
CD630_03390	Two-component response regulator		-0.983291			1.15603			0.146165					0
CD630_03400	uncharacterised protein		0.491646			0.34548			0.106301					0
CD630_03410	uncharacterised protein		0.385344	-3.21563		1.22247	-2.53795		1.11617	-1.39521				0
CD630_03420	conserved hypothetical protein		0.0531503			-0.0132877			-0.0797264					0
CD630_03440	putative beta-lactamase-like protein		-0.279042			-0.0664386			0.0531503					0
CD630_03450	putative GTP pyrophosphokinase		-0.837126			-0.425207			0.58466					0
CD630_03500	putative hydrolase, HAD superfamily		-0.704249			1.66096			-0.252466					0
CD630_03520	Transcriptional regulator, RmlC-type			-0.385344			0.332193			0.186028				0
CD630_03530	conserved hypothetical protein		-0.212603			-0.451782			-0.518221					0
CD630_03541	putative membrane protein			-0.132877			-0.863701			-0.0531508				0
CD630_03880	bglF PTS system, beta-glucoside-specific IIABC component			-2.45823			-0.0797263			0.372056				0
CD630_03920	putative radical SAM-family protein		-0.239179	-0.478358		-0.385344	0.265754		-0.106302	2.09946				0
CD630_03940	ldhA D-lactate dehydrogenase		-1.74069	-4.23878		-2.2722	-5.50111		-2.91001	-2.1659				0
CD630_03950	hadA Isocaprenoyl-CoA:2-hydroxyisocaproate CoA-transferase		-0.345481	-4.8633		-0.518221	-5.76687		-0.744112	-5.50111				0
CD630_03960	hadI Activator of 2-hydroxyisocaproyl-CoA dehydratase		-2.4848	-3.3485		-1.46165	-3.72056		-2.9233	-1.47494				0
CD630_03970	hadB Subunit of oxygen-sensitive 2-hydroxyisocaproyl-CoA dehydratase B		-3.91988	-3.48138		-3.69398	-5.26193		-4.92974	-5.3018				0
CD630_03980	hadC Subunit of oxygen-sensitive 2-hydroxyisocaproyl-CoA dehydratase C		-4.35837	-4.07933		-3.65412	-4.61084		-5.07591	-5.11577				0
CD630_03990	acdB Acyl-CoA dehydrogenase, short-chain specific		-4.17234	-5.08919		-3.28207	-5.78015		-4.57097	-5.14234				0
CD630_04000	etfB1 Beta-subunit of electron transfer flavoprotein		-0.425207	-5.16892		-0.544796	-4.8633		-0.704249	-5.38152				0
CD630_04010	etfA1 Alpha-subunit of electron transfer flavoprotein		-0.372056	-5.00947		-0.504933	-5.47454		-0.651098	-5.34166				0
CD630_04020	Transcriptional regulator, sigma-54-dependent		0.0265749			0.730824			-0.0265755					0
CD630_04030	fba Fructose-1,6-bisphosphate aldolase		1.54137	0.518221		0.34548	-3.60097		0.159452	2.47151				0
CD630_04040	conserved hypothetical protein, DUF1904 family		0.451782			0.0531503			0.279042					0
CD630_04050	rluA Ribosomal small subunit pseudouridine synthase A		0.159452			-0.0531509			0.411919					0
CD630_04060	putative tRNA (Uracil-5-)-methyltransferase		0.159452	-0.252466		-0.0797264	-2.75056		0.079727	1.35535				0
CD630_04390	conserved hypothetical protein		-1.00987			1.47494			0.571372					0
CD630_04400	cwp27 putative cell wall binding protein cwp27		-0.0398632			2.5911			-0.451782					0
CD630_04510	putative dioxygenase		0.46507			0.146165			-0.186028					0
CD630_04550	putative helicase, UvrD family		0.0664392			0.292329			-0.29233					0
CD630_04730	Transcriptional regulator, MarR family		0.212603			-0.0398632			0.425207					0
CD630_04870	putative carbon-nitrogen hydrolase		-0.119589	1.55466		0.132877	-0.850414		0.0398627	-0.7574				0
CD630_04890	putative phosphoribosylaminoimidazole-succinocarboxamide synthetase		0.0132879	0.504933		-0.0398632	0.132877		-0.425207	0.0664386				0
CD630_05140	cwpV putative hemagglutinin/adhesin cwpV		-1.78055	0.438495		-2.03302	-0.571372		-1.76727	-2.55124				0
CD630_05150	D-alanyl-D-alanine carboxypeptidase, S11 peptidase family		-0.093014			0.106301			-0.106302					0
CD630_05160	Transcription antiterminator			-0.491645			0.425207			1.42179				0
CD630_05190	conserved hypothetical protein		-0.252466	-0.119589		-1.19589	0.544796		0.239179	0.0664386				0
CD630_05200	Two-component sensor histidine kinase		-0.584659			0.664385			1.42179					0
CD630_05230	putative transcriptional regulator		0.159452			-0.159452			0.0664392					0
CD630_05240	putative peptidase, M20 family		0.0664392	0.491645		0.252467	-2.11275		-0.0398632	-0.411919				0
CD630_05280	putative amidohydrolase		-0.890277	-0.704249		-0.0265755	-2.25891		-0.345481	1.04973				0
CD630_05300	putative membrane protein		-2.08617			-2.80371			-3.84015					0
CD630_05330	cheY Chemotaxis protein CheY		0.491646			0.225891			0.504933					0
CD630_05380	putative methyl-accepting chemotaxis receptor,MCP family		0.186028			0.252467			-0.17274					0
CD630_05390	cheA Chemotaxis protein CheA		0.199316			0.451782			0.358769					0
CD630_05430	conserved hypothetical protein		-0.850414			-0.478358			-0.318905					0
CD630_05440	putative ornithine cyclodeaminase		0.0930139	0.0132877		0.132877	-0.558084		0.225891	-0.279042				0
CD630_05450	putative lipoprotein		0.571372	-1.04973		0.996578	2.28549		0.46507	-0.93014				0
CD630_05460	putative membrane protein, DUF975 family		0.199316			0.186028			-0.0664386					0
CD630_05470	Transcriptional regulator, beta-lactams repressor		0.0664392			-0.279042			0.0930139					0
CD630_05530	putative RNA methyltransferase		0.385344			0.146165			0.186028					0
CD630_05540	sip2 Signal peptidase type I		0.292329			-0.279042			0.159452					0
CD630_05570	putative uridine kinase		0.106301			0.398632			0.279042					0
CD630_05580	glsA Glutaminase (L-glutamine amidohydrolase)		-0.478358			-0.518221			-0.279042					0
CD630_05590	Transcriptional regulator, ArsR family		-0.717537	-0.943428		-0.318905	-0.252466		-0.544796	0.186028				0
CD630_05600	nfo Endonuclease IV		1.35535			-0.146165			0.372056					0
CD630_05610	putative aldo/keto reductase ; putative ferredoxin		0.079727	-0.279042		-0.890277	0.651098		-0.385344	0.544796				0
CD630_05650	nth Endonuclease III		-0.305617			-0.571372			-0.398631					0
CD630_05660	putative tRNA/rRNA methyltransferase		-0.212603	0.597947		0.0664392	-0.0132877		-0.119589	0.225891				0
CD630_05670	uncharacterised protein, DegV family		0.279042	-0.584659		-0.823838	1.43507		0.252467	4.41152				0
CD630_05690	putative lipoprotein		0.571372			0.651098			0.664385					0
CD630_05700	putative lipoprotein		-0.186028			-0.132877			0.358769					0
CD630_05720	putative sporulation protein			1.14274			2.60439			0.438495				0
CD630_05730	putative membrane protein		0.132877			2.28549			0.159452					0
CD630_05740	thrS Threonyl-tRNA synthetase		0.491646	-0.093014		-0.544796	-2.63097		-0.850414	1.24905				0
CD630_05770	conserved hypothetical protein		-0.305617			0.0265749			-0.0531509					0
CD630_05800	gapN Glyceraldehyde-3-phosphate dehydrogenase (NADP(+)) (GADPH)		-0.0398632	-0.132877		-0.558084	-1.90014		-1.08959	-0.544796				0
CD630_05870	uncharacterised protein		-0.146165			0.93014			0.571372					0
CD630_05880	uncharacterised protein		0.0398627			0.225891			0.46507					0
CD630_05890	conserved hypothetical protein		-0.305617			1.02315			0.0265749					0
CD630_05900	conserved hypothetical protein		-0.239179	0.332193		0.252467	-0.0132877		0.0930139	-1.52809				0
CD630_05920	conserved hypothetical protein		0.783975			0.0664392			-0.0531509					0
CD630_05950	putative nuclease, ParB-like		-0.0265755			0.704249			-0.186028					0
CD630_06290	Transcriptional regulator, Crp family		0.265754			0.186028			-0.199316					0
CD630_06330	conserved hypothetical protein		-0.305617			-0.451782			2.03302					0
CD630_06480	Transcriptional regulator, GntR family		-0.279042			-0.212603			-0.398631					0
CD630_06500	putative peptidase, S9 family			2.08617			-1.6211			6.25851				0
CD630_06530	ABC-type transport system, multidrug-family ATP-binding protein		-0.398631			0.132877			-0.0265755					0
CD630_06550	putative beta-lactamase-like protein		0.159452			0.318905			-0.46507					0
CD630_06600	tcdB Toxin B			-0.345481			0.677673			0.305617				0
CD630_06700	Transcriptional regulator, beta-lactams repressor			0.584659			0.119589			0.239179				0
CD630_06830	Transcriptional regulator, LacI family		-0.372056			0.810551			-0.0265755					0
CD630_06840	putative ATP-dependent peptidase, M41 family			-0.212603			0.890277			-1.06302				0
CD630_06850	infC Translation initiation factor IF-3		-1.47494	1.50151		1.04973	1.06302		-0.584659	-0.372056				0
CD630_06860	rpmI 50S ribosomal protein L35		-0.0531509	-0.504933		-0.0664386	0.664386		0.106301	2.61768				0
CD630_06870	rplT 50S ribosomal protein L20		-0.0265755	0.225891		0.624522	0.770687		-0.199316	0.531509				0
CD630_06970	putative regulator of K+ conductance			0.17274			0.876989			-0.0132877				0
CD630_06980	putative tRNA/rRNA methyltransferase, SpoU		-0.916852			-0.119589			-0.770687					0
CD630_06990	pheS Phenylalanyl-tRNA synthetase alpha chain (Phenylalanine--tRNA ligase alpha chain) (PheRS)		0.212603			0.318905			-0.0664386					0
CD630_07000	pheT Phenylalanyl-tRNA synthetase subunit beta (Phenylalanine--tRNA ligase beta chain) (PheRS)		-0.544796	0.704249		-0.0265755	-4.33179		-0.704249	-0.159453				0
CD630_07010	putative cell-division protein		-1.34206	-1.79384		-0.0797264	0.956715		0.0531503	1.12946				0
CD630_07030	putative peptidase, U32 family		0.212603			-0.119589			-0.863701					0
CD630_07040	putative metal-dependent phosphohydrolase		0.597947			-0.17274			0.797263					0
CD630_07060	4fe-4s binding domain protein		-1.19589			0.571372			-0.797263					0
CD630_07070	putative diguanylate kinase signaling protein		-0.0132877	-0.265754		-0.106302	0.81055		-0.106302	-0.651098				0
CD630_07080	pepD Peptidase D, aminoacyl-histidine dipeptidase		1.6211	-0.0132877		1.63439	-3.91988		0.265754	1.06302				0
CD630_07090	mutS2 DNA mismatch repair protein		0.571372			-0.876989			0.0531503					0
CD630_07110	argS Arginyl-tRNA synthetase (Arginine--tRNA ligase) (ArgRS)		0.199316	0.225891		0.106301	-2.33864		0.0132879	1.03644				0
CD630_07120	conserved hypothetical protein		-0.093014			-0.0797264			-0.199316					0
CD630_07121	conserved hypothetical protein		1.23576			-0.159452			1.03644					0
CD630_07130	putative radical SAM domain-containing protein		-0.17274			0.332192			0.0398627					0
CD630_07140	tetratricopeptide repeat protein		-0.159452	0.491645		0.916852	-0.504933		-0.398631	-0.279042				0
CD630_07150	ptb1 Phosphate butyryltransferase (Phosphotransbutyrylase)		0.531509	0.876989		-0.372056	2.33864		-0.0265755	2.08617				0
CD630_07160	cooS1 Bifunctional carbon monoxide dehydrogenase/acetyl-CoA synthase (CODH)		0.172741	0.46507		0.0398627	1.8337		-0.46507	1.35535				0
CD630_07170	Bifunctional carbon monoxide dehydrogenase/acetyl-CoA synthase, accessory protein		0.279042	-1.35535		1.38192	-0.159453		-0.0797264	1.63439				0
CD630_07180	fhs Formate--tetrahydrofolate ligase (Formyltetrahydrofolate synthetase) (FHS) (FTHFS)		0.690961	0.544796		-0.358768	1.00987		-0.491645	1.04973				0
CD630_07190	fchA Methenyltetrahydrofolate cyclohydrolase (5,10-methenyltetrahydrofolate 5-hydrolase)		0.279042	-1.5148		-0.744112	-0.850414		-0.093014	1.35535				0
CD630_07200	folD Bifunctional protein folD [Includes: Methylenetetrahydrofolate dehydrogenase ; Methenyltetrahydrofolate cyclohydrolase]		-0.783975	0.186028		-0.305617	1.19589		-0.305617	1.38192				0
CD630_07210	uncharacterised protein		0.186028	0.0265754		-0.0531509	0.783975		-0.385344	0.425207				0
CD630_07220	metF 5,10-methylenetetrahydrofolate reductase		-0.132877	1.68754		-0.106302	-5.50111		-0.318905	2.21905				0
CD630_07230	Bifunctional carbon monoxide dehydrogenase/acetyl-CoA synthase, dihydrolipoyl dehydrogenase subunit		-0.0797264	0.970003		-0.730824	0.744112		-0.438494	-1.66096				0
CD630_07240	Bifunctional carbon monoxide dehydrogenase/acetyl-CoA synthase,nickel-inserting subunit		0.770687	1.42179		0.810551	-0.385344		-0.744112	2.94987				0
CD630_07250	Bifunctional carbon monoxide dehydrogenase/acetyl-CoA synthase, subunit delta		0.0398627	-0.717537		-0.265754	0.531509		-0.956715	2.28549				0
CD630_07260	Bifunctional carbon monoxide dehydrogenase/acetyl-CoA synthase, delta subunit		-1.74069	-0.318905		-0.597947	-0.212603		-1.06302	1.0763				0
CD630_07270	Bifunctional carbon monoxide dehydrogenase/acetyl-CoA synthase, methyltransferase subunit		0.783975	0.770687		0.0664392	-3.32193		-0.438494	2.07288				0
CD630_07280	Bifunctional carbon monoxide dehydrogenase/acetyl-CoA synthase, subunit alpha/beta		0.318905	0.744112		0.372056	-2.15261		-0.17274	5.08919				0
CD630_07290	gcvH Glycine cleavage system H protein		2.03302			-0.132877			0.332192					0
CD630_07300	putative iron-sulfur protein		0.212603			1.79384			-0.345481					0
CD630_07340	conserved hypothetical protein		0.837126	0.411919		-0.093014	-0.239179		0.438494	4.59755				0
CD630_07350	conserved hypothetical protein		-0.239179			-2.35192			0.318905					0
CD630_07360	uncharacterised protein		0.956715			0.372056			0.478358					0
CD630_07370	hisK Histidinol-phosphatase (HolPase)		0.358769			0.491646			0.0664392					0
CD630_07430	Transcriptional regulator, DeoR family		0.0132879			-0.916852			-0.345481					0
CD630_07470	putative lipoprotein		1.23576			-0.916852			0.0531503					0
CD630_07480	putative diguanylate kinase signaling protein			3.33522			1.55466			-2.1659				0
CD630_07490	putative DNA helicase, UvrD/REP type		-0.837126			0.239179			-0.159452					0
CD630_07500	ABC-type transport system, aminoacid-family extracellular solute-binding protein		-0.956715			-0.996579			-0.837126					0
CD630_07510	ABC-type transport system, aminoacid-family permease		0.279042			0.823838			0.943428					0
CD630_07530	iscS1 Cysteine desulfurase		0.305617	0.531509		-0.159452	-1.60781		-0.146165	0.159453				0
CD630_07540	thiI Thiamine biosynthesis protein ThiI		-0.783975			0.146165			-0.0797264					0
CD630_07550	putative cell surface protein			0.93014			0.0797263			1.99316				0
CD630_07560	putative nitroreductase		0.531509	-1.11617		0.398632	-0.571372		1.00987	2.79042				0
CD630_07580	pflA Pyruvate formate-lyase activating enzyme		-0.119589			-0.425207			-0.239179					0
CD630_07590	plfB Formate acetyltransferase (Pyruvate formate-lyase)		0.106301	-0.690961		-0.29233	-4.39823		-0.651098	0.943428				0
CD630_07610	putative ATP-dependent RNA helicase		-0.318905	0.438495		-0.385344	-1.90014		-0.624523	2.19247				0
CD630_07690	putative oxidoreductase subunit		0			-0.690961			-0.783975					0
CD630_07700	spoIIAA Anti-sigma F factor antagonist		0.159452			0.106301			-0.17274					0
CD630_07710	spoIIAB Anti-sigma F factor (Stage II sporulation protein AB)		1.27562			-0.0797264			0.398632					0
CD630_07790	putative amidohydrolase, M20D peptidase family		0.783975			0.279042			-0.279042					0
CD630_07800	conserved hypothetical protein, DUF1177 family		0.132877	0.571372		0.385344	-0.850414		-0.478358	-0.438494				0
CD630_07810	putative penicillin-binding protein		0			-0.0664386			-0.0531509					0
CD630_07820	yunB putative sporulation protein YunB			-0.0664386			0.584659			0.624523				0
CD630_07850	ABC-type transport system, ATP-binding protein		-0.225891	-0.186028		0.305617	-0.584659		-0.372056	-1.15603				0
CD630_07880	putative GTP-binding protein, HflX type		0.305617	0.0398632		0.199316	-1.92672		-0.0398632	-0.624522				0
CD630_07900	putative hydrolase, NUDIX family		0.730824	-0.611235		-0.225891	-1.32877		0.239179	0.823838				0
CD630_07910	conserved hypothetical protein, UPF0029 family		-0.544796			-0.677673			-0.451782					0
CD630_07940	nadE NH3-dependent NAD(+) synthetase		0.611235	0.0531508		0.292329	-2.65754		1.11617	-0.0664386				0
CD630_07950	probable transcriptional regulatory protein		0.239179	2.44494		1.80713	0.305617		0.690961	2.36521				0
CD630_08030	putative acyl-CoA dehydrogenase			-0.903564			2.93658			0.0265754				0
CD630_08070	uncharacterised protein		1.35535	0.305617		1.84699	1.3022		1.52809	1.97987				0
CD630_08100	putative flavodoxin/nitric oxide synthase		0.385344	-0.159453		0.0664392	0.252467		0.451782	0.730824				0
CD630_08120	putative universal stress protein A (UspA)		0.651098	0.704249		0.783975	-1.06302		0.0132879	2.60439				0
CD630_08190	Transcription antiterminator, PTS operon regulator		-0.252466			-0.571372			0					0
CD630_08250	rbr Rubrerythrin		0.385344	1.22247		0.744112	1.0763		0.916852	0.558084				0
CD630_08260	putative ferric-uptake regulator		0.199316			-0.358768			-0.478358					0
CD630_08270	rbo Rubredoxin oxidoreductase (desulfoferrodoxin)		-0.611235			-0.890277			0.385344					0
CD630_08280	putative oxidative stress glutamate synthase		-0.305617			0.172741			-0.279042					0
CD630_08290	putative metallo-beta-lactamase superfamily protein		-0.106302			0.451782			0.544796					0
CD630_08300	putative membrane protein		1.67425	-0.651098		0.717537	0.318905		1.64768	0.225891				0
CD630_08310	putative ATP-dependent RNA helicase		-0.398631	-1.18261		0.159452	2.1659		-0.783975	0.903564				0
CD630_08320	aksA Trans-homoaconitate synthase		0.372056			0.558083			-0.199316					0
CD630_08330	acnB Aconitate hydratase (Citrate hydro-lyase)		-1.64768			6.45783			2.00644					0
CD630_08350	Transcriptional regulator, MarR family		0.186028			0.0930139			-0.504933					0
CD630_08360	putative acetyltransferase		0.704249			0.478358			-0.690961					0
CD630_08370	putative nitroreductase		0.398632	-0.597947		-0.451782	-0.106302		-0.0797264	1.76727				0
CD630_08400	putative isomerase/hydrolase		1.27562			0.58466			1.02315					0
CD630_08410	5-aminoimidazole-4-carboxamide ribonucleotide transformylase		0.783975	1.15603		1.20918	-0.783975		1.60781	2.24562				0
CD630_08440	cwp25 putative cell wall-binding protein cwp25		0.0398627	0.252467		1.19589	-0.531508		0.903564	-1.04973				0
CD630_08480	conserved hypothetical protein		0.916852			0.292329			0.651098					0
CD630_08490	putative glutamate carboxypeptidase		-0.624523			-0.372056			-1.19589					0
CD630_08500	putative NifU-like protein		0.34548	-0.93014		0.411919	1.75398		0.079727	0.146165				0
CD630_08550	oppA ABC-type transport system, oligopeptide-family extracellular solute-binding protein		-0.651098			-0.305617			0.212603					0
CD630_08560	oppD ABC-type transport system, ATP-binding component		0.079727			0.425207			-0.252466					0
CD630_08650	putative ADP-ribose binding protein		-0.46507			-0.332193			-0.558084					0
CD630_08680	dna binding domain, excisionase family		0.478358	0.730824		-0.611235	-2.52467		0.531509	0.372056				0
CD630_08690	modA ABC-type transport system, molybdenum-specific extracellular solute-binding protein		-0.0132877			-0.558084			0.212603					0
CD630_08730	ABC-type transport system, sugar-family extracellular solute-binding protein		-3.0296	0.744112		-0.783975	0.624523		-1.58124	1.8337				0
CD630_08740	ABC-type transport system, sugar-family ATP-binding protein		-2.33864	0.63781		-1.15603	-1.08959		-2.01973	1.28891				0
CD630_08750	ABC-type transport system, sugar-family permease		-0.837126	-0.425207		-1.20918	1.71411		-1.16932	1.47494				0
CD630_08760	ABC-type transport system, sugar-family extracellular solute-binding protein		-0.744112	0.863701		0.0265749	-1.10288		-0.385344	0.186028				0
CD630_08800	putative protease		-0.504933			-0.17274			0.146165					0
CD630_08810	putative protein modulating protease activity		0.079727	0.491645		0.531509	-0.119589		-0.491645	-0.305617				0
CD630_08830	glgD Glycogen biosynthesis protein		-0.265754			-1.28891			-0.318905					0
CD630_08840	glgA Glycogen synthase (Starch [bacterial glycogen] synthase)		-0.518221	0.239179		0.491646	-0.63781		-0.318905	2.04631				0
CD630_08850	glgP Glycogen phosphorylase		0.159452			0.0132879			-1.03644					0
CD630_08860	putative alpha-amylase		0.186028			-0.611235			-0.106302					0
CD630_08870	Transcriptional regulator, GntR family		0.0664392	0.0664386		-0.63781	-0.345481		-0.0797264	0.225891				0
CD630_08880	speA Arginine decarboxylase			1.75398			-0.265754			0.265754				0
CD630_08910	speB Agmatinase (Agmatine ureohydrolase) (AUH)			-0.863701			-0.837126			-0.0398632				0
CD630_08920	cspA Cold shock protein		-0.411919	-0.7574		-0.093014	0.332193		-1.10288	1.15603				0
CD630_08930	putative iron-dependent hydrogenase		0.478358	0.093014		0.970003	-0.186028		0.943428	0.212603				0
CD630_08940	putative iron-dependent hydrogenase		0.146165			-0.863701			-0.611235					0
CD630_08980	conserved hypothetical protein		-0.225891	0.544796		-0.106302	-5.12906		-0.597947	-1.56795				0
CD630_09000	opuCA ABC-type transport system, glycine betaine/carnitine/choline ATP-binding protein		-0.558084			0.677673			-0.744112					0
CD630_09010	opuCC ABC-type transport system, glycine betaine/carnitine/choline permease		-0.0132877			-0.0531509			0					0
CD630_09810	putative membrane protein			-0.903564			-0.0664386			0.146165				0
CD630_09840	putative membrane protein			2.61768			0.544796			0.544796				0
CD630_09860	rpsA 30S ribosomal protein S1		-0.518221	-0.837126		0.332192	-1.86028		0.0398627	1.48822				0
CD630_09940	putative serine-pyruvate aminotransferase		1.23576	2.47151		1.63439	0.385344		1.90014	1.4085				0
CD630_09950	serA putative D-3-phosphoglycerate dehydrogenase		0.332192	0.252467		1.10288	-0.664386		1.28891	1.24905				0
CD630_09960	conserved hypothetical protein		0.704249			1.91343			1.97987					0
CD630_09980	putative iron-sulfur protein		0.544796	0.119589		-0.531508	-1.84699		0.0398627	0.518221				0
CD630_09990	ABC-type transport system,nitrate/sulfonate/taurine extracellular solute-binding protein		0.597947			-0.504933			-1.16932					0
CD630_10020	putative nucleotide/oligonucleotide binding protein		-0.0398632			-0.199316			-0.186028					0
CD630_10030	fumA Fumarate hydratase class I, subunit A		0.863701			0.225891			-0.132877					0
CD630_10040	fumB Fumarate hydratase class I, subunit B		0.318905			0.637811			0.186028					0
CD630_10050	putative NAD-dependent malic enzyme		-0.358768	-0.823838		-0.744112	0.0398632		0.0132879	-0.704249				0
CD630_10080	s1 rna binding domain protein		0.571372			0.46507			0.199316					0
CD630_10100	nagA N-acetylglucosamine-6-phosphate deacetylase (GlcNAc 6-P deacetylase)		0.172741			0.11959			-0.46507					0
CD630_10110	nagB Glucosamine-6-phosphate deaminase		0.172741			-0.730824			0.212603					0
CD630_10240	potA ABC-type transport system,spermidine/putrescine ATP-binding protein		-0.398631	-1.02315		-0.611235	0.425207		-0.411919	-1.00987				0
CD630_10270	potD ABC-type transport system,spermidine/putrescine solute-binding protein		-1.14274			0.611235			-0.305617					0
CD630_10350	cwp16 putative N-acetylmuramoyl-L-alanine amidase,autolysin cwp16		-1.50151	-0.451782		0.106301	1.04973		0.438494	-1.7274				0
CD630_10360	cwp17 putative N-acetylmuramoyl-L-alanine amidase,autolysin cwp17		0.0132879			0.651098			0.0531503					0
CD630_10370	conserved hypothetical protein		0.491646			-0.093014			-0.0398632					0
CD630_10380	putative helicase, superfamily 1, UvrD-family		-0.744112			0.186028			0.0398627					0
CD630_10400	addB ATP-dependent nuclease subunit B (ATP-dependent helicase addB), Superfamily 1 UvrD-family		0			0.172741			0.0265749					0
CD630_10410	addA ATP-dependent nuclease subunit A (ATP-dependent helicase addA)		-0.132877	0.332193		-0.146165	0.531509		-0.0398632	-0.119589				0
CD630_10420	sbcD Nuclease SbcCD subunit D		-0.504933			0.292329			0.571372					0
CD630_10430	sbcC Nuclease SbcCD subunit C		0.0664392	0.571372		-0.0664386	0.916852		-0.0132877	0.584659				0
CD630_10440	putative membrane protein		0.0531503			-0.358768			0.0930139					0
CD630_10460	pepT Peptidase T		-0.438494	0.491645		-0.093014	-1.38192		-0.531508	4.02618				0
CD630_10470	cwp18 putative cell wall-binding protein cwp18		-0.797263	-0.730824		0.172741	0.850414		0.279042	-1.97987				0
CD630_10480	putative phosphodiesterase		0.265754	-1.31548		0.279042	1.34206		0.544796	1.96658				0
CD630_10530	putative oligonucleotide binding protein possibly involved in recognition/discrimination or editing of prolyl-tRNA		-0.332193			0.265754			0.0664392					0
CD630_10540	bcd2 Butyryl-CoA dehydrogenase		1.78055	1.47494		0.265754	-4.81015		0.159452	1.03644				0
CD630_10550	etfB3 Electron transfer flavoproteins subunit beta		1.3022	-0.212603		0.571372	-0.0265755		0.398632	0.17274				0
CD630_10560	etfA3 Electron transfer flavoprotein subunit alpha		2.01973	-0.597947		-0.239179	-4.74371		-0.279042	1.75398				0
CD630_10570	crt2 3-hydroxybutyryl-CoA dehydratase (Crotonase)		0.744112	-0.996579		-0.0265755	1.18261		0.332192	1.11617				0
CD630_10580	hbd 3-hydroxybutyryl-CoA dehydrogenase		1.97987	-0.597947		0.305617	0.850414		0.305617	1.11617				0
CD630_10590	thlA1 Acetoacetyl-CoA thiolase 1		1.78055	-0.305617		-0.0797264	1.04973		-0.159452	0.491645				0
CD630_10610	conserved hypothetical protein		-0.531508			-0.332193			-0.239179					0
CD630_10620	acpP Acyl carrier protein (ACP)		-0.186028			0.358769			0.0132879					0
CD630_10640	ccpA Transcriptional regulator, LacI family		-0.398631			0.624522			-1.70083					0
CD630_10680	putative polysaccharide biosynthesis/sporulation protein			3.90659			-1.4085			-0.597947				0
CD630_10690	putative histidinol phosphatase/hydrolase, PHP family		0.0265749			0.318905			0.34548					0
CD630_10720	putative aminopeptidase I, M18 family		0.11959	0.305617		-0.093014	-0.358768		0.292329	3.66741				0
CD630_10750	membrane complex biogenesis protein, btpa family		0.372056			-0.783975			-0.225891					0
CD630_10790	Transcriptional regulator, LysR family		-0.29233			0.292329			-0.199316					0
CD630_10800	putative lipoprotein		-0.279042			-0.438494			0.0664392					0
CD630_10810	moeA Molybdenum cofactor biosynthesis protein		-0.983291			-0.239179			-0.584659					0
CD630_10830	PTS system, IIB component		0.597947	1.58124		0.916852	0.332193		0.225891	2.0596				0
CD630_10840	ABC-type transport system, multidrug-family ATP-binding/permease protein		0.279042			0.132877			0.239179					0
CD630_10850	putative membrane protein		-0.504933			0.624522			0.265754					0
CD630_10860	putative peptidase, M20D family		0.0398627	2.79042		-0.318905	4.94303		0.0265749	-2.51138				0
CD630_10890	rgbR Two-component response regulator VirR-like		-0.29233			-0.651098			0.305617					0
CD630_11220	Transcriptional regulator, RmlC-type		-0.504933			0.0132879			-0.119589					0
CD630_11230	putative phosphoesterase		0.225891			-0.0797264			-0.239179					0
CD630_11240	uncharacterised protein		0.544796			-0.438494			-1.64768					0
CD630_11250	Nitroreductase-family protein		0.239179	-0.491645		-0.332193	-2.94987		-0.438494	1.39521				0
CD630_11280	polA DNA polymerase I (POLI)		0.212603	-0.970003		-0.770687	-5.11577		-0.611235	-0.664386				0
CD630_11290	coaE Dephospho-CoA kinase (Dephosphocoenzyme A kinase)		-0.093014			0.332192			-0.093014					0
CD630_11300	putative lytic transglycosylase-like protein		0.252467			0			-0.279042					0
CD630_11310	putative solute-binding lipoprotein		-0.0265755			-0.0531509			0.0265749					0
CD630_11320	putative heavy-metal transport/detoxification protein		-0.332193	1.55466		0.265754	0.970003		-0.0132877	3.08275				0
CD630_11340	gloA Lactoylglutathione lyase		0.385344			0.58466			0.717537					0
CD630_11350	putative SH3-domain protein		-0.597947	-0.0797263		0.385344	0.425207		-0.225891	0.0132877				0
CD630_11370	rnfC Electron transport complex protein		0.239179	2.03302		-0.212603	-0.385344		-0.279042	2.45823				0
CD630_11380	rnfD Electron transport complex protein		0.571372			0.704249			0.438494					0
CD630_11390	rnfG Electron transport complex protein		0.425207			0.531509			0.34548					0
CD630_11410	rnfA Electron transport complex protein		0.199316			-0.46507			0.11959					0
CD630_11420	rnfB Electron transport complex protein		-0.106302			-0.717537			-0.265754					0
CD630_11430	putative Maf-like protein		-0.093014			0.0132879			-0.0265755					0
CD630_11450	mreB2 Rod shape-determining protein MreB		-0.0664386	0.239179		0.651098	-3.49467		0.132877	0.876989				0
CD630_11460	mreC Rod shape-determining protein MreC		-0.425207			-0.199316			0.637811					0
CD630_11480	putative penicillin-binding protein with a N-terminal TonB-box		0.664385	-1.39521		-0.0398632	-1.59453		0.651098	-0.239179				0
CD630_11490	minC Cell division regulator (septum placement)		0.0265749			0.292329			0.93014					0
CD630_11500	minD Septum site-determining protein MinD (Cell division inhibitor MinD)		0.305617	-1.39521		0.0664392	-3.29535		0.279042	-0.159453				0
CD630_11510	minE Cell division topological specificity factor		0.531509			0.279042			-0.916852					0
CD630_11520	mrdB Rod shape-determining protein MrdB		0			-0.159452			-0.265754					0
CD630_11530	mgsA Methylglyoxal synthase (MGS)		-0.212603			-0.0531509			0.0930139					0
CD630_11560	conserved hypothetical protein		-0.943428			-0.717537			0.239179					0
CD630_11570	norV Anaerobic nitric oxide reductase flavorubredoxin (FlRd) (FlavoRb)		0.943428	-0.690961		0.411919	-3.1359		-0.425207	1.58124				0
CD630_11580	putative radical SAM-superfamily protein		0.0132879			0.0398627			-0.0265755					0
CD630_11590	conserved hypothetical protein		0.159452	-0.943428		0.146165	-3.70727		0.0531503	0.624523				0
CD630_11610	rplU 50S ribosomal protein L21		-0.372056	0.29233		0.385344	-3.48138		0.637811	1.60781				0
CD630_11620	putative ribosome-associated protein		-0.0531509			-0.0398632			0.0930139					0
CD630_11630	rpmA 50S ribosomal protein L27		-0.518221	0.29233		0.0132879	0.318905		-0.332193	0.81055				0
CD630_11640	obgE Spo0B-associated GTP-binding protein		0.358769			-0.770687			0.571372					0
CD630_11650	rna-binding protein, yhby family		0.318905	-0.876989		-0.0132877	-0.17274		0.411919	0.744112				0
CD630_11690	Transcriptional regulator, GntR family		0.106301			-0.265754			0.451782					0
CD630_11730	putative FAD-linked oxidase		-1.86028			2.2722			-1.02315					0
CD630_11740	conserved hypothetical protein, DUF795 family,UPF0348 family		0.292329			0.558083			-0.0664386					0
CD630_11750	ackA Acetate kinase (Acetokinase)		0.518221	0.279042		-1.23576	1.60781		-0.265754	2.21905				0
CD630_11760	conserved hypothetical protein, DUF177 family		0.0664392			-0.119589			0.132877					0
CD630_11761	rpmF 50S ribosomal protein L32		-0.093014	0.93014		0.664385	1.16932		1.52809	3.05617				0
CD630_11770	fapR Transcriptional regulator, DeoR family (Fatty acid and phospholipid biosynthesis regulator)		-0.544796	0.970003		1.14274	-0.504933		0.744112	-0.186028				0
CD630_11780	plsX Fatty acid/phospholipid synthesis protein PlsX		-0.744112	0		0.11959	2.3785		0.305617	1.8337				0
CD630_11790	fabH 3-oxoacyl-[acyl-carrier-protein] synthase 3		0.132877			0.279042			0.0664392					0
CD630_11800	fabK Enoyl-(Acyl-carrier-protein) reductase II		-0.438494	0.106302		-0.332193	-4.13248		-0.106302	3.00302				0
CD630_11810	fabD Malonyl CoA-acyl carrier protein transacylase (MCT)		-0.558084	-0.239179		0.385344	-0.571372		-0.0132877	0.17274				0
CD630_11820	fabG 3-oxoacyl-[acyl-carrier protein] reductase (3-ketoacyl-acyl carrier protein reductase)		-0.212603	-0.504933		0.504933	-1.19589		0.252467	0.531509				0
CD630_11830	acpP1 Acyl carrier protein (ACP)		1.95329	0.690961		0.783975	1.71411		1.59453	1.4085				0
CD630_11840	fabF 3-oxoacyl-[acyl-carrier-protein] synthase 2		-0.252466	1.76727		-0.199316	0.186028		0.0930139	4.23878				0
CD630_11910	fbp Fructose-1,6-bisphosphatase		-0.425207			0.159452			-0.0664386					0
CD630_11930	spoIIIAB Stage III sporulation protein AB			-0.850414			-2.43165			-0.903564				0
CD630_12000	conserved hypothetical protein, DUF322 familly		-0.199316			1.18261			0.531509					0
CD630_12010	nusB N utilization substance protein B homolog (Protein NusB)		-0.252466	2.73727		-0.119589	-1.06302		-0.0265755	3.8933				0
CD630_12030	xseA Exodeoxyribonuclease 7 large subunit		0.438494			-0.0265755			0.0664392					0
CD630_12040	xseB Exodeoxyribonuclease VII small subunit		-0.199316			0.46507			0.637811					0
CD630_12050	ispA Geranyltranstransferase		0.0132879			-0.0265755			-0.0265755					0
CD630_12070	dxs 1-deoxy-D-xylulose-5-phosphate synthase		-0.199316	-0.770687		-0.212603	0.504933		-0.0132877	0.372056				0
CD630_12080	putative RNA-binding S4-domain protein		-0.132877			-0.558084			0.332192					0
CD630_12090	recN DNA repair protein RecN (Recombination protein N)		-0.385344			-0.571372			-0.17274					0
CD630_12110	putative N-acetyltransferase		-0.0664386			-0.119589			0.34548					0
CD630_12140	spo0A Stage 0 sporulation protein A		-0.093014	-0.544796		-0.677673	0.531509		-0.571372	-0.186028				0
CD630_12150	putative thiamine diphosphokinase		-0.0797264			0			0.0398627					0
CD630_12160	conserved hypothetical protein		-0.385344			-0.438494			-0.239179					0
CD630_12170	putative glycosyl transferase, family 2		0.943428			0.0664392			-0.0132877					0
CD630_12180	putative glycosyl transferase		0.0531503			0.132877			-0.225891					0
CD630_12190	conserved hypothetical protein		0.0531503			1.87357			0.611235					0
CD630_12200	nudF putative hydrolase, NUDIX family		0.292329			-0.0398632			0.544796					0
CD630_12220	putative phage integrase site-specific recombinase XerD-like		0.318905			0.332192			-0.29233					0
CD630_12230	drm Phosphopentomutase (Phosphodeoxyribomutase)		0.983291	-0.305617		-0.199316	0.0531508		0.704249	2.00644				0
CD630_12240	pupG Purine nucleoside phosphorylase		-0.0398632			0.0531503			0.372056					0
CD630_12250	pdp Pyrimidine-nucleoside phosphorylase		0.172741			-0.239179			0.518221					0
CD630_12260	putative aminodeoxychorismate lyase		-0.544796			-0.491645			0.0265749					0
CD630_12270	putative O-methyltransferase		0.438494			0.478358			-0.119589					0
CD630_12280	putative peptidase, U32 family		-0.186028			-0.624523			-0.46507					0
CD630_12290	putative peptidoglycan glycosyltransferase		-0.358768			-0.504933			0.318905					0
CD630_12320	putative lipoprotein		-0.119589			-0.252466			-0.252466					0
CD630_12330	cwp26 putative cell surface protein cwp26		0.0664392	-0.279042		0.704249	0.106302		0.0664392	-0.704249				0
CD630_12460	efp Elongation factor P (EF-P)		-0.212603	0.730824		0.079727	1.50151		0.544796	1.70083				0
CD630_12470	uncharacterised protein		0.983291			0.651098			0.0930139					0
CD630_12480	rnc ribonuclease III		-0.850414			0.0531503			0.571372					0
CD630_12490	putative radical SAM-superfamily protein		0.225891			-0.345481			0.0132879					0
CD630_12500	smc Structural maintenance chromosome protein SMC		0.664385			0.212603			-0.186028					0
CD630_12510	ftsY signal recognition particle receptor		-0.438494	-0.411919		0.225891	-0.385344		0.385344	-0.0664386				0
CD630_12520	ffh Signal recognition particle protein		0.0664392			0.172741			0.0132879					0
CD630_12530	rpsP 30S ribosomal protein S16		1.43507	0.239179		0.239179	0.943428		0.690961	3.17576				0
CD630_12540	putative RNA-binding protein		-0.0797264	-0.385344		-0.0132877	0.970003		-0.0132877	-0.996579				0
CD630_12550	rimM 16S rRNA processing protein RimM		-0.212603			-0.425207			0.106301					0
CD630_12570	rplS 50S ribosomal protein L19		-0.106302	0.0132877		-0.916852	-3.98631		-0.690961	1.35535				0
CD630_12580	putative GTPase, MG442 type		0.0930139			0			-0.624523					0
CD630_12610	putative ribonucleotide-diphosphate reductase		-0.106302	-0.358768		0.0531503	-0.863701		-0.265754	-0.81055				0
CD630_12620	rnhB Ribonuclease HII (RNase HII)		-0.0265755			0.146165			0.225891					0
CD630_12630	putative FMN-dependent dehydrogenase		-0.491645	1.18261		-0.0531509	1.19589		-0.199316	0.890277				0
CD630_12640	uncharacterised protein		0.318905	0.956715		-0.571372	0.478358		-0.093014	0.305617				0
CD630_12650	Transcriptional regulator, CarD family			-0.239179			0.571372			-0.398631				0
CD630_12680	ABC-type transport system, multidrug-family ATP-binding protein			0.0398632			2.04631			-0.385344				0
CD630_12690	Two-component response regulator		0.677673			-0.544796			0.0132879					0
CD630_12740	topA DNA topoisomerase I		-0.0664386	-0.212603		0.358769	-0.318905		-0.279042	-0.571372				0
CD630_12750	codY Transcriptional regulator, GTP-sensing pleiotropic repressor codY		-0.199316	0.305617		0.0132879	-2.21905		0.11959	1.39521				0
CD630_12780	iscR Transcriptional regulator, Rrf2 family (Transcriptional regulator of cysteine biosynthesis)		0.863701	0		0.172741	-0.797263		-0.132877	0.677673				0
CD630_12790	iscS2 Cysteine desulfurase		0.916852	-0.783975		-0.159452	-4.67727		-0.332193	0.823838				0
CD630_12800	fe-s iron-sulfur cluster assembly protein, nifu family		1.48822	0.265754		0.571372	1.84699		0.730824	1.92672				0
CD630_12810	mnmA transfer RNA-specific 2-thiouridylase MnmA		-0.0132877			0.0531503			0					0
CD630_12820	alaS Alanyl-tRNA synthetase		-0.17274	-0.664386		-0.29233	-2.87015		-0.29233	-0.0664386				0
CD630_12830	uncharacterised protein, UPF0297 family		1.12946			-0.770687			0.398632					0
CD630_12840	putative membrane protein		-0.252466			-0.983291			0.597947					0
CD630_12850	putative Holliday junction resolvase		-0.0797264			-0.332193			-0.0398632					0
CD630_12860	conserved hypothetical protein		0.0930139			0.744112			-0.996579					0
CD630_12870	fur Transcriptional regulator, Fur family		-0.106302	2.0596		0.385344	0.478358		0.425207	2.3785				0
CD630_12890	Ribonuclease J family protein		-0.225891	0.332193		0.0265749	-0.318905		0.146165	0.46507				0
CD630_12920	conserved hypothetical protein		-0.225891			1.99316			2.31206					0
CD630_12960	scpB Segregation and condensation protein B		-0.425207			0.079727			-0.358768					0
CD630_13020	putative MazG-like pyrophosphohydrolase		-0.411919	-1.22247		-0.983291	0.425207		0.0265749	-1.52809				0
CD630_13030	npdA NAD-dependent deacetylase, Sir2 family		2.09946			1.00987			0.531509					0
CD630_13040	acd Mannosyl-glycoprotein endo-beta-N-acetylglucosamidase		-0.438494			0.132877			-0.106302					0
CD630_13050	polC PolIII (PolC) alpha subunit		-0.132877			0.438494			0.0664392					0
CD630_13060	rimP ribosome maturation factor rimp		0.305617	0.0132877		-0.146165	-1.5148		0.531509	-0.199316				0
CD630_13070	nusA Transcription elongation protein		0.544796	0.345481		-0.425207	-0.690961		0.411919	2.07288				0
CD630_13080	Ribosomal protein L7Ae/L30e/S12e/Gadd45		-0.531508	2.91001		-0.372056	-0.770687		-0.0398632	1.6211				0
CD630_13090	infB Translation initiation factor IF-2		0.0930139	0.0797263		0.199316	-0.571372		0.239179	1.42179				0
CD630_13100	rbfA Ribosome-binding factor A		0.637811			-0.504933			0.385344					0
CD630_13140	truB transfer RNA pseudouridine synthase B		0.279042			-0.0531509			0.106301					0
CD630_13150	ribC Riboflavin biosynthesis protein		0.624522			0.079727			-0.544796					0
CD630_13160	rpsO 30S ribosomal protein S15		0.265754	0.81055		-0.531508	-0.093014		0.332192	1.52809				0
CD630_13170	uncharacterised protein DegV family		-0.624523			-0.358768			-0.504933					0
CD630_13180	pnp Polyribonucleotide nucleotidyltransferase		0.239179	-0.186028		0.212603	-1.28891		0.225891	2.56453				0
CD630_13200	putative peptidase, M16 family		0.0664392			0.0930139			0.132877					0
CD630_13220	dapG Aspartokinase 1 (Aspartokinase I) (1spartate kinase I)		0.146165	-0.0664386		0.0265749	-0.916852		-0.279042	0.17274				0
CD630_13240	ftsK DNA FtsK/SpoIIIE translocase		-1.03644			0.810551			0.0531503					0
CD630_13250	putative tRNA 2-selenouridine synthase,selenophosphate-dependent; Rhodanese-like domain protein		-0.425207			-0.0398632			-0.225891					0
CD630_13260	rimO Ribosomal protein S12 methylthiotransferase		0.11959	0.358768		-0.478358	-0.664386		0.292329	0.252467				0
CD630_13270	pgsA CDP-diacylglycerol--glycerol-3-phosphate 3-phosphatidyltransferase		0.11959			0.079727			-0.385344					0
CD630_13280	recA Protein RecA (Recombinase A)		0.199316	0.770687		-0.279042	-2.45823		-0.744112	-0.132877				0
CD630_13290	RNase Y		-0.690961	3.04289		-0.451782	0.504933		0.305617	0.584659				0
CD630_13300	putative DNA helicase, UvrD/REP type		-0.478358			0.106301			0.172741					0
CD630_13330	putative phage tyrosine recombinase		0.0664392			-0.132877			0					0
CD630_13340	purB Adenylosuccinate lyase		0.46507	4.02618		0.265754	1.7274		-0.425207	1.20918				0
CD630_13350	Transcriptional regulator, MarR family		1.10288	1.15603		0.239179	-1.48822		0.491646	0.491645				0
CD630_13370	Transcriptional regulator, RpiR family		-0.983291			3.12261			-0.558084					0
CD630_13380	putative 6-phospho-beta-glucosidase		0.531509			0.425207			-0.159452					0
CD630_13390	aspB Aspartate aminotransferase (AspAT) (Transaminase A)		2.51138	2.33864		1.67425	0.279042		1.14274	2.9233				0
CD630_13400	putative galactose-1-phosphate uridylyltransferase		0.0265749			-0.093014			0.252467					0
CD630_13410	exoA Exodeoxyribonuclease		0.571372			-0.46507			-0.863701					0
CD630_13420	putative ribonuclease		-0.332193			-0.518221			-0.186028					0
CD630_13430	glnA Glutamine synthetase		0.46507	-1.02315		-0.970003	-0.332193		-0.159452	-0.451782				0
CD630_13440	putative cell wall biosynthesis protein		1.82042			-3.08275			-0.597947					0
CD630_13460	conserved hypothetical protein, DUF1700		-0.279042			1.71411			-0.916852					0
CD630_13480	putative lipoprotein		-0.372056			0.637811			-0.119589					0
CD630_13530	putative phosphomethylpyrimidine kinase		-0.119589	-0.146165		1.18261	-1.3022		-0.0664386	-0.279042				0
CD630_13550	cspB Cold shock protein CspB		0.0531503	0.119589		-0.0132877	1.64768		0.0531503	3.18905				0
CD630_13560	putative CBS domain-containing protein		0.11959	1.87357		0.0398627	-1.63439		0.106301	-0.29233				0
CD630_13570	putative peptidyl-prolyl isomerase		0.93014	0.199316		0.491646	1.5148		1.36863	2.19247				0
CD630_13630	putative phage XkdK-like protein		-0.837126			-1.4085			-1.10288					0
CD630_13650	putative phage XkdN-like protein		-0.837126			-0.690961			-0.677673					0
CD630_13770	putative membrane protein		0.0930139	0.970003		-0.0797264	0.0132877		0.451782	1.11617				0
CD630_13790	Transcriptional regulator, Phage-type		-0.0398632			0.332192			0.079727					0
CD630_13830	Transcriptional regulator, GntR family		-0.0132877			0.186028			-0.411919					0
CD630_13910	putative hydrolase, CocE/NonD family			-6.47112			-1.60781			2.60439				0
CD630_13920	putative endoribonuclease		0.0664392	-0.199316		1.24904	0.398631		0.411919	1.50151				0
CD630_13940	putative NAD(P)-binding oxidoreductase,GFO/IDH/MOCA family		0.106301	0.119589		-0.0265755	-0.651098		-0.0398632	0.0132877				0
CD630_13960	putative amino acid amidase		0.0531503			0.146165			-0.491645					0
CD630_13990	putative muramoyltetrapeptide carboxypeptidase,S66 family		-0.0797264			-0.093014			0.279042					0
CD630_14000	conserved hypothetical protein		0.558083			-0.425207			0.850414					0
CD630_14010	putative isochorismatase		-0.093014			0.106301			0.797263					0
CD630_14040	putative oligopeptide transporter		1.04973	1.48822		0.199316	1.88686		1.64768	1.59453				0
CD630_14041	conserved hypothetical protein		-0.0132877	1.20918		0.664385	-6.4844		-0.159452	2.60439				0
CD630_14050	ABC-type transport system, ATP-binding protein		-0.770687			0.438494			-0.664385					0
CD630_14080	ddl D-alanine--D-alanine ligase (D-alanylalanine synthetase) (D-Ala-D-Ala ligase)		0.305617			-0.132877			-0.0531509					0
CD630_14090	putative competence-damage inducible protein,CinA family		-0.0797264	1.43507		-0.411919	-1.90014		-0.106302	-0.93014				0
CD630_14100	putative hydrolase, HAD superfamily, subfamily IIB		-0.159452	-0.279042		-0.0265755	-0.690961		-0.0797264	-1.68754				0
CD630_14140	putative oxidoreductase, Fe-S subunit		-0.358768			0.664385			-0.624523					0
CD630_14170	putative ATP-binding protein		-0.744112			-0.0797264			0.0664392					0
CD630_14200	dccA diguanylate kinase signaling protein		-1.70083			1.4085			2.67083					0
CD630_14320	putative ribonuclease		-0.186028			-0.239179			0.0132879					0
CD630_14350	conserved hypothetical protein		-0.0664386			-1.10288			0.199316					0
CD630_14360	putative hydrolase		-0.146165			0			-0.0531509					0
CD630_14380	putative TPR repeat-containing protein		-0.0797264			-0.106302			0.0265749					0
CD630_14410	putative membrane protein		-0.186028			-0.279042			-0.478358					0
CD630_14420	putative MORN repeat-containing protein		-0.0531509			0.079727			0.172741					0
CD630_14430	putative Ca++-chelating serine protease,SCP-like extracellular domain protein		-0.0797264			-0.252466			0.0132879					0
CD630_14460	pabB Para-aminobenzoate synthase component I		-0.916852			0.438494			0.504933					0
CD630_14470	pabC Aminodeoxychorismate lyase (4-amino-4-deoxychorismate lyase) (ADC lyase) (ADCL)		-0.385344			0.810551			0.239179					0
CD630_14490	folE GTP cyclohydrolase 1 (GTP cyclohydrolase I) (GTP-CH-I)		-0.0132877			0.438494			0.0664392					0
CD630_14500	folP Dihydropteroate synthase		0.172741			0.0664392			0.0664392					0
CD630_14510	folB Dihydroneopterin aldolase		0.0531503			0.0132879			-0.106302					0
CD630_14520	folK 2-amino-4-hydroxy-6-hydroxymethyldihydropteridinepyrophosphokinase		-0.690961			-0.651098			0.0265749					0
CD630_14530	aroF Phospho-2-dehydro-3-deoxyheptonate aldolase		0.146165			0.239179			-0.093014					0
CD630_14540	dnaG DNA primase		-0.438494			-0.624523			-0.0265755					0
CD630_14550	sigA1 RNA polymerase sigma factor SigA1 (sigma-43)		1.78055	0.0797263		0.11959	0.279042		0.677673	1.58124				0
CD630_14560	putative SAM-dependent methyltransferase		-0.0797264			-0.797263			-0.970003					0
CD630_14570	conserved hypothetical protein		0.783975	-0.571372		0.876989	-1.54137		-0.770687	-0.651098				0
CD630_14580	wrbA putative flavodoxin protein		0.704249			0.810551			0.0132879					0
CD630_14590	putative 5-nitroimidazole antibiotic resistance protein		-0.996579			0.0265749			0.212603					0
CD630_14620	Transcriptional regulator, GntR family		-0.916852			3.25549			0.079727					0
CD630_14680	putative iron-sulfur protein		-0.797263			-0.0797264			-0.531508					0
CD630_14690	cwp20 putative cell surface protein ; putative penicillin-binding protein cwp20		-0.225891			0.199316			0.0132879					0
CD630_14720	ABC-type transport system, multidrug-family ATP-binding protein/permease		-0.0265755			-0.29233			0.491646					0
CD630_14740	putative rubrerythrin (Rr)		-0.717537	-0.863701		0.744112	0.664386		-0.372056	1.34206				0
CD630_14840	ssuA ABC-type transport system,alkanesulfonates-family extracellular solute-binding protein		-0.0797264			0.34548			-0.17274					0
CD630_14890	metN ABC-type transport system, methionine-specific ATP-binding protein		0.172741	-0.797263		-1.3022	-1.08959		0.558083	-0.863701				0
CD630_14910	metQ ABC-type transport system, methionine-specific substrate-binding lipoprotein		-0.093014			0.212603			0.0265749					0
CD630_14920	Two-component sensor histidine kinase,sporulation-associated spo0A			-1.03644			-0.279042			2.41836				0
CD630_14940	Transcriptional regulator, HTH-type		0.478358	0.212603		0.651098	-0.664386		0.132877	0.531509				0
CD630_14950	proC Pyrroline-5-carboxylate reductase		-0.305617	0.225891		0.664385	1.15603		0.385344	0.597947				0
CD630_14960	uncharacterised protein		-0.0265755	-0.159453		0.0398627	-0.504933		-0.0398632	-0.318905				0
CD630_14970	uncharacterised protein		0.11959			1.14274			0.504933					0
CD630_15020	deoC Deoxyribose-phosphate aldolase (Phosphodeoxyriboaldolase) (Deoxyriboaldolase) (DERA)		-0.46507			-0.398631			0.132877					0
CD630_15070	putative thioredoxin		-0.186028			-0.212603			-0.0265755					0
CD630_15100	conserved hypothetical protein		1.03644			-1.22247			-0.943428					0
CD630_15190	putative acyltransferase		0.292329			0.265754			0.079727					0
CD630_15210	tyrS Tyrosyl-tRNA synthetase (Tyrosine--tRNA ligase) (TyrRS)		0.531509	0.624523		-0.624523	-1.55466		0.159452	1.32877				0
CD630_15220	putative polysaccharide deacetylase		-1.11617	1.47494		0.305617	0.823838		-0.29233	1.67425				0
CD630_15240	putative rubrerythrin		-0.0531509	1.47494		0.46507	1.3022		-0.106302	1.71411				0
CD630_15260	pyrC Dihydroorotase (DHOase)		0.292329			-0.677673			-0.358768					0
CD630_15270	ABC-type transport system, permease		-1.10288			-0.63781			-0.491645					0
CD630_15290	ABC-type transport system, permease		-0.132877	0.332193		0.239179	-0.398631		0.172741	2.88343				0
CD630_15340	ggt Gamma-glutamyltranspeptidase		0.265754			0.677673			0.425207					0
CD630_15350	sseA 3-mercaptopyruvate sulfurtransferase		0.265754			0.11959			0.7574					0
CD630_15360	Ferredoxin--NADP(+) reductase subunit alpha		1.97987	2.11275		1.70083	-1.80713		0.651098	2.04631				0
CD630_15370	aspB1 putative glutamate synthase		1.23576	1.00987		1.54137	0.93014		0.996578	1.02315				0
CD630_15420	fic family protein		-0.664385	-1.42179		-0.584659	-0.970003		0.199316	-0.186028				0
CD630_15431	conserved hypothetical protein		1.36863			-0.199316			-0.611235					0
CD630_15490	hisC Histidinol-phosphate aminotransferase (Imidazole acetol-phosphate transaminase)		0.199316	-0.0132877		0.186028	1.00987		-0.478358	-0.159453				0
CD630_15510	hisH Imidazole glycerol phosphate synthase subunit HisH		-0.265754			-0.132877			-0.345481					0
CD630_15520	hisA 1-(5-phosphoribosyl)-5-[(5-phosphoribosylamino)methylideneamino] imidazole-4-carboxamide isomerase		-0.279042	2.36521		-0.651098	-0.0664386		-0.0797264	-0.7574				0
CD630_15530	hisF Imidazole glycerol phosphate synthase subunit HisF		0.252467			-0.318905			-0.558084					0
CD630_15540	hisI Histidine biosynthesis bifunctional protein HisIE [Includes: Phosphoribosyl-AMP cyclohydrolase ; Phosphoribosyl-ATP pyrophosphatase]		-0.63781	-2.47151		-0.770687	-0.664386		-0.717537	-2.77713				0
CD630_15560	putative polysaccharide deacetylase		-0.0132877			-0.438494			0.199316					0
CD630_15570	putative peptidylprolyl isomerase		-0.119589			-0.0132877			-0.318905					0
CD630_15770	pgm Alpha-phosphoglucomutase		-0.478358			-0.252466			-0.372056					0
CD630_15820	hisD Histidinol dehydrogenase (HDH)		-0.0132877			-0.318905			-0.225891					0
CD630_15830	conserved hypothetical protein		-0.0531509			0.212603			-0.558084					0
CD630_15940	cysK O-acetyl-serine thiol-lyase A (O-acetyl-sulfhydrylase)(OAS-TL)		-0.0265755			0.132877			0.0664392					0
CD630_15950	cysE Serine acetyltransferase (SAT)		0.132877			0.225891			0.916852					0
CD630_15951	Ferredoxin		-0.212603			0.810551			0.106301					0
CD630_15960	map2 Methionine aminopeptidase Map2 (MAP) (Peptidase M)		0.0132879			-0.305617			0.7574					0
CD630_16020	PTS system, lactose/cellobiose-family IIB component		-0.119589	-0.677673		-0.159452	-1.44836		-0.093014	1.47494				0
CD630_16120	putative amidohydrolase		0.0398627			-0.186028			0.106301					0
CD630_16140	ABC-type transport system, ATP-binding protein		0.225891			0.186028			0.544796					0
CD630_16180	ABC-type transport system, multidrug-family ATP-binding protein		-0.332193			0.0398627			0.305617					0
CD630_16230	putative oxidoreductase		-0.132877	1.46165		-0.186028	0.372056		-0.318905	1.11617				0
CD630_16310	sodA spore coat protein-superoxide dismutase (Mn)			-0.358768			-1.12946			-0.770687				0
CD630_16320	asnB1 Asparagine synthetase			0.571372			-0.0797263			0.318905				0
CD630_16340	terD Tellurium resistance protein terD		0.823838	2.89672		-0.571372	-1.10288		0.425207	-0.345481				0
CD630_16350	terD1 Tellurium resistance protein terD1		-0.372056	-0.584659		0.212603	0.797263		-0.106302	0.7574				0
CD630_16360	terD2 Tellurium resistance protein terD2		0.783975	0.611235		0.372056	-0.0531508		0.0930139	0				0
CD630_16370	putative calcium-transporting ATPase		-0.558084	-0.876989		0.0930139	1.03644		-0.0797264	4.27864				0
CD630_16380	conserved hypothetical protein		0.637811			0.11959			0.518221					0
CD630_16390	putative tellurite associated resistance protein		0.504933	-0.279042		0.292329	-2.85686		0.305617	1.63439				0
CD630_16400	conserved hypothetical protein		-0.332193			-0.876989			-0.411919					0
CD630_16410	conserved hypothetical protein		-0.345481			-0.0664386			-0.624523					0
CD630_16420	conserved hypothetical protein		0.212603			-0.212603			0.372056					0
CD630_16430	conserved hypothetical protein		-0.611235			-0.478358			0.159452					0
CD630_16440	Transcriptional regulator, RmlC-type		-0.358768			-0.372056			1.16932					0
CD630_16520	putative tellurium resistance protein		0.199316			0			0.239179					0
CD630_16530	putative Probable D-methionine-binding lipoprotein		-0.225891			0.624522			0.837126					0
CD630_16540	lplA putative lipoate-protein ligase		1.27562			0.318905			-0.212603					0
CD630_16570	gcvTPA Bi-functional glycine dehydrogenase/aminomethyl transferase protein		0.252467	-0.385344		-0.478358	0.146165		-0.531508	-0.372056				0
CD630_16580	gcvPB Glycine decarboxylase		1.11617			0.956715			-0.491645					0
CD630_16620	conserved hypothetical protein		-0.0531509			0.451782			-0.81055					0
CD630_16630	guaD Guanine deaminase (Guanase) (Guanine aminase) (Guanine aminohydrolase) (GAH)		-0.279042			-1.35535			-0.571372					0
CD630_16640	Transcriptional regulator, RmlC-type		0.358769			0.0132879			-0.0664386					0
CD630_16690	ABC-type transport system, multidrug-family ATP-binding protein			0.252467			0.279042			-0.425207				0
CD630_16760	pcp Pyrrolidone-carboxylate peptidase		0.0531503			0.0930139			0.0132879					0
CD630_16820	iunH putative nucleoside hydrolase, IUNH family		0.531509	0.504933		-0.146165	-0.318905		0.225891	0.119589				0
CD630_16840	putative radical SAM superfamily protein		0.558083	-0.597947		-0.29233	-0.744112		-0.425207	2.40508				0
CD630_16860	Transcriptional regulator, repressor-like		-0.558084			-0.571372			-0.093014					0
CD630_16870	putative lipoprotein		-0.17274			-0.093014			-0.093014					0
CD630_16880	Two-component response regulator		1.4085			0.478358			-1.12946					0
CD630_16900	trxA Thioredoxin		0.478358	-0.119589		1.3022	0.544796		-0.0265755	0.0398632				0
CD630_16910	trxB putative thioredoxin-disulfide reductase		-0.518221	-0.624522		0.0265749	0.252467		0.106301	1.91343				0
CD630_16930	putative dinitrogenase iron-molybdenum cofactor		0	0.903564		0.451782	1.27562		-0.345481	1.75398				0
CD630_16940	conserved hypothetical protein		-1.00987			0.146165			-0.265754					0
CD630_16960	Sodium:alanine symporter		0.730824			0.398632			0.146165					0
CD630_17080	rela/spot domain protein		0.332192			0			0.292329					0
CD630_17090	mobA Molybdopterin-guanine dinucleotide biosynthesis protein A		-0.876989			0.0132879			-0.876989					0
CD630_17100	putative NAD(P)-binding protein		-0.29233	-0.305617		1.42179	1.19589		0.903564	-0.478358				0
CD630_17110	uncharacterised protein, UPF0145 family		0.106301	-0.863701		0.305617	4.2122		0.504933	1.4085				0
CD630_17120	moaB Molybdenum cofactor biosynthesis protein MoaB		0.079727			-0.850414			0.079727					0
CD630_17150	putative molybdenum cofactor sulfurase		-0.265754	-0.398631		0.438494	0.690961		-0.398631	1.47494				0
CD630_17170	uncharacterised protein		0.0664392			0.186028			0.252467					0
CD630_17220	putative transcriptional regulator		-2.20576			-0.146165			0.438494					0
CD630_17281	conserved hypothetical protein		0.58466			-0.17274			0.186028					0
CD630_17292	conserved hypothetical protein		0.611235			0.385344			-0.279042					0
CD630_17300	putative ATP-binding protein		1.0763	-0.704249		0.225891	0.372056		-0.943428	0.797263				0
CD630_17310	putative acetyltransferase		0.0664392			-0.491645			-0.199316					0
CD630_17340	conserved hypothetical protein		-0.186028			-0.611235			-0.0398632					0
CD630_17360	Transcriptional regulator, HTH-type			-0.332193			0.225891			-0.305617				0
CD630_17440	Two-component sensor histidine kinase			1.42179			3.12261			-1.64768				0
CD630_17470	add Adenosine deaminase (Adenosine aminohydrolase)		-0.225891			0.491646			-1.10288					0
CD630_17490	putative 2-hydroxyacyl-CoA dehydratase		0.478358	0.239179		0.252467	0.651098		0.225891	1.64768				0
CD630_17500	putative CoA enzyme activase		-0.29233	-1.96658		0.34548	-3.90659		-0.159452	1.06302				0
CD630_17510	cwp13 putative cell wall binding protein cwp13		0.0265749			0.797263			0.132877					0
CD630_17511	conserved hypothetical protein			0.372056			1.00987			-1.06302				0
CD630_17590	methyltransferase domain protein		0.172741			0.0664392			-0.119589					0
CD630_17640	putative phenylalanyl-tRNA synthetase beta chain		0.079727	-1.12946		0.0132879	-0.983291		-0.332193	0.29233				0
CD630_17680	putative membrane protein		0.425207	2.17918		0.0531503	1.00987		0.265754	3.85344				0
CD630_17690	putative CoA enzyme activase		0.132877			-0.186028			-0.358768					0
CD630_17710	putative monooxygenase		0.863701			0.199316			0.451782					0
CD630_17720	conserved hypothetical protein		-0.106302			0.0398627			0.239179					0
CD630_17770	putative arsenate reductase		0.332192	0.0265754		0.0930139	-0.411919		0.199316	3.52124				0
CD630_17800	putative RNA methylase		0.372056			0.58466			-0.332193					0
CD630_17810	putative lipoprotein		0.0265749			-0.252466			0.239179					0
CD630_17820	Two-component response regulator		0.850414	-1.7274		-0.146165	0.199316		-0.345481	0.451782				0
CD630_17830	Two-component sensor histidine kinase		-1.59453			-0.597947			-1.50151					0
CD630_17840	truA2 Pseudouridylate synthase (tRNA pseudouridine synthase A)		0.186028			-0.478358			0					0
CD630_17850	argG Argininosuccinate synthase (Citrulline--aspartate ligase)		-0.358768			-0.730824			-0.584659					0
CD630_17910	conserved hypothetical protein		-0.544796			-0.093014			-1.31548					0
CD630_17920	putative L-threonine 3-dehydrogenase		-0.186028	-1.67425		1.12946	0.332193		-0.584659	0.876989				0
CD630_17960	putative nitrite and sulfite reductase subunit		1.95329	0.611235		1.08959	-1.36863		0.996578	0.29233				0
CD630_17970	Coenzyme A disulfide reductase (CoA-disulfide reductase) (CoADR)		1.58124	-0.398631		1.5148	-3.9996		0.252467	1.56795				0
CD630_17990	terD3 Tellurium resistance protein terD3		0.491646	0.491645		0.93014	-0.451782		0.385344	2.49809				0
CD630_18000	terD4 Tellurium resistance protein terD4		0.0930139	0.850414		0.597947	-1.32877		0.717537	1.60781				0
CD630_18010	putative membrane protein		-0.239179			0.823838			-0.996579					0
CD630_18100	Transcriptional regulator, beta-lactams repressor		-0.451782			-0.0531509			-0.265754					0
CD630_18140	putative phosphoglycerate mutase		-0.146165	0.478358		-0.411919	-0.29233		-0.624523	0.358768				0
CD630_18150	conserved hypothetical protein		-0.225891	1.76727		-0.651098	-0.730824		-0.584659	-1.15603				0
CD630_18160	cmk Cytidylate kinase (CK) (Cytidine monophosphate kinase) (CMP kinase)		0.079727	-2.21905		0.0265749	-0.199316		0.0531503	0.0531508				0
CD630_18170	putative acyltransferase		-0.0797264			0.159452			0					0
CD630_18180	ispH 4-hydroxy-3-methylbut-2-enyl diphosphate reductase		-0.305617			-0.438494			0.292329					0
CD630_18220	bcp putative thiol peroxidase		-0.239179	-0.345481		0.0930139	-0.504933		-0.17274	0.358768				0
CD630_18250	metY O-acetylhomoserine sulfhydrylase		-0.0132877			0.0531503			0					0
CD630_18260	metA Homoserine O-succinyltransferase			-0.903564			-0.0664386			-0.837126				0
CD630_18280	ftsH1 Cell division protease FtsH1		0.518221			0.46507			0.146165					0
CD630_18290	kdpD Two-component sensor histidine kinase KdpD		0.239179			-0.279042			0.212603					0
CD630_18300	kdpE Two-component response regulator KdpE		-0.438494			0.704249			-0.7574					0
CD630_18320	aroF1 3-deoxy-D-arabino-heptulosonate 7-phosphate synthase		-0.744112	-1.43507		-1.6211	-0.199316		-1.75398	0.332193				0
CD630_18330	aroB 3-dehydroquinate synthase		-0.983291			-1.3022			-1.34206					0
CD630_18340	aroA 3-phosphoshikimate 1-carboxyvinyltransferase		-1.55466			-1.32877			-1.34206					0
CD630_18350	aroC Chorismate synthase (5-enolpyruvylshikimate-3-phosphate phospholyase)		-0.850414	0.318905		-0.81055	-1.6211		-0.730824	0.0398632				0
CD630_18360	pheA Bifunctional P-protein, chorismate mutase/prephenate dehydratase		-0.903564			-0.451782			-0.690961					0
CD630_18370	aroE1 Shikimate dehydrogenase 1		-1.34206	0.265754		-0.730824	3.3485		-2.03302	1.55466				0
CD630_18380	aroK Shikimate kinase (SK)		-0.956715	0.584659		-0.770687	1.76727		-1.56795	-1.97987				0
CD630_18390	tyrC Prephenate dehydrogenase		-1.24905	-2.03302		-0.571372	-1.32877		-0.970003	0.358768				0
CD630_18410	Two-component sensor histidine kinase		-0.823838			-0.677673			-0.132877					0
CD630_18920	putative methyltransferase, type 11 family		-0.106302			0.132877			-0.093014					0
CD630_18930	putative oligonucleotide binding regulator		0.983291	-0.81055		0.890277	-0.132877		1.38192	0.372056				0
CD630_18950	putative membrane protein		-0.63781	1.60781		0.93014	1.04973		0.079727	3.80029				0
CD630_18980	putative phage-related cell wall hydrolase (endolysin)		-0.0265755			0.079727			-0.0531509					0
CD630_19100	eutV Two-component response regulator, Ethanolamine specific		-0.132877			-0.0531509			-0.093014					0
CD630_19130	eutB Ethanolamine ammonia lyase large subunit		0.34548			0.411919			0.611235					0
CD630_19140	eutC Ethanolamine ammonia lyase small subunit		0.132877			0.34548			-0.0265755					0
CD630_19150	eutL Ethanolamine carboxysome structural protein		0.890277			0.624522			1.34206					0
CD630_19170	eutE Ethanolamine acetaldehyde oxydoreductase		-0.318905			-0.558084			-0.93014					0
CD630_19180	eutK Ethanolamine carboxysome strutural protein		1.0763			0.823838			1.39521					0
CD630_19190	eutT Ethanolamine corrinoid cobalamin adenosyltransferase		-0.279042			-0.093014			-1.06302					0
CD630_19200	putative ethanolamine utilization protein		2.21905			1.03644			0.850414					0
CD630_19250	eutQ Ethanolamine utilization protein		0.332192			0.212603			-0.478358					0
CD630_19300	putative exported protein		0.079727			0.225891			0.11959					0
CD630_19310	lexA Transcriptional regulator, LexA repressor		-0.0398632			0.0664392			-0.159452					0
CD630_19340	conserved hypothetical protein		0.651098			-1.10288			0.159452					0
CD630_19360	accA Acetyl-coenzyme A carboxylase carboxyl transferase subunit alpha		-0.518221			0.651098			0.730824					0
CD630_19370	accD Acetyl-CoA carboxylase subunit beta		0.172741			0.810551			-0.558084					0
CD630_19380	accC Acetyl-CoA carboxylase subunit		0	0.106302		0.332192	-0.199316		-0.0398632	0.558084				0
CD630_19390	accB Acetyl-CoA carboxylase subunit		0.0664392	-0.837126		-0.0398632	-0.279042		-0.212603	0.239179				0
CD630_19420	trmB transfer RNA (guanine-N(7)-)-methyltransferase (tRNA(m7G46)-methyltransferase)		-0.279042			-0.318905			-0.0797264					0
CD630_19430	uncharacterised protein		-0.0797264	0.212603		-0.17274	2.23234		-0.0664386	1.8337				0
CD630_19500	putative membrane protein		-0.106302			-0.305617			0.239179					0
CD630_19520	Transcriptional regulator, LysR family			-0.358768			-0.677673			-1.20918				0
CD630_19530	conserved hypothetical protein		0.0265749	-0.677673		0.079727	-0.797263		-0.0797264	-0.132877				0
CD630_19550	ABC-type transport system, ATP-binding protein			-0.358768			0.664386			-1.08959				0
CD630_19630	putative methyltransferase		-0.106302			-0.252466			-0.372056					0
CD630_19690	putative oligonucleotide binding regulator		-0.0531509			-0.0132877			0.332192					0
CD630_19700	putative enzyme, cyclase family		1.66096	-0.63781		0.597947	-1.91343		0.810551	5.44796				0
CD630_19720	putative peptidase, M20A family		0.0265749	-1.71411		0.252467	1.14274		0.0531503	3.86672				0
CD630_19730	aluminum resistance protein		-0.119589			-0.252466			-0.425207					0
CD630_19740	hfq Hfq-like RNA chaperone		-0.093014	-1.11617		0.358769	-0.0398632		0.823838	0.252467				0
CD630_19750	miaA transfer RNA delta(2)-isopentenylpyrophosphate transferase		-0.411919	0.265754		0.0265749	0.199316		-0.571372	1.97987				0
CD630_19760	mutL DNA mismatch repair protein MutL		0.0132879			-0.119589			-0.186028					0
CD630_19770	mutS DNA mismatch repair protein MutS		0.225891	-0.504933		-0.730824	0		-1.8337	-0.0797263				0
CD630_19780	ABC-type transport system, ATP-binding protein		0.318905			0.850414			-0.252466					0
CD630_19790	ABC-type transport system, extracellular solute-binding protein		0.34548			0.478358			0.199316					0
CD630_19801	conserved hypothetical protein		0.132877	0.186028		0.372056	-0.544796		0.265754	0.0398632				0
CD630_19860	miaB (Dimethylallyl)adenosine tRNA methylthiotransferase miaB (tRNA-i(6)A37 methylthiotransferase)		-0.491645	-0.611235		-0.332193	0.903564		-0.398631	2.23234				0
CD630_19902	cspC1 Major cold shock protein CspC		-0.438494			-0.186028			0.358769					0
CD630_19930	putative decarboxylase		0.225891			-1.70083			-0.398631					0
CD630_20170	Transcriptional regulator, HTH-type		-0.239179	-0.664386		0.58466	1.06302		0.46507	4.5444				0
CD630_20200	clpB Chaperone protein		-0.29233	-1.56795		-0.704249	-1.44836		-0.411919	1.27562				0
CD630_20240	ABC-type transport system, multidrug-family ATP-binding protein		-0.0398632			0.0664392			-0.0132877					0
CD630_20270	N-carbamoyl-L-amino acid hydrolase		0.544796			-0.0531509			0.0398627					0
CD630_20280	racX putative aspartate racemase RacX		-0.212603			-0.0132877			-0.093014					0
CD630_20290	putative lipoprotein		-0.358768			-0.438494			-0.318905					0
CD630_20420	Transcriptional regulator, TetR family		0.504933			0.106301			0.0398627					0
CD630_20480	Transcriptional regulator, RpiR family		-0.531508	-1.0763		-0.186028	-1.46165		-0.451782	2.73727				0
CD630_20490	putative rRNA methylase		0.212603			0.730824			-0.345481					0
CD630_20500	rluB Ribosomal large subunit pseudouridine synthase B		-0.212603			0.106301			0.132877					0
CD630_20530	lysA Diaminopimelate decarboxylase		0.385344			-0.305617			-0.0664386					0
CD630_20540	lysC Aspartokinase		0.0265749			-0.29233			0.0531503					0
CD630_20560	putative membrane protein		-0.451782			-0.199316			0.58466					0
CD630_20580	conserved hypothetical protein		0.159452			-0.119589			-0.0531509					0
CD630_20590	glnS Glutaminyl-tRNA synthetase		0.544796	0.597947		-0.0132877	-0.0398632		-0.132877	-0.0797263				0
CD630_20600	putative lipid kinase		-0.265754			0.0132879			-0.345481					0
CD630_20610	conserved hypothetical protein		1.31548			0.372056			-0.690961					0
CD630_20620	conserved hypothetical protein		0.93014	-0.797263		0.212603	-0.837126		2.12603	0.186028				0
CD630_20680	ABC-type transport system, ATP-binding protein		-0.318905	-0.29233		0.332192	0.597947		-0.677673	0.478358				0
CD630_20690	putative molybdopterin cofactor biosynthesis protein		-0.106302			-0.518221			-0.17274					0
CD630_20760	conserved hypothetical protein		0.146165			0.132877			0.372056					0
CD630_20770	pyrD1 Dihydroorotate dehydrogenase, catalytic subunit			1.68754			0.863701			-0.890277				0
CD630_20780	putative S-adenosylhomocysteine deaminase		0.0664392			0.0132879			-1.43507					0
CD630_20810	xdhC1 Xanthine dehydrogenase iron-sulfur binding subunit XdhC1			-0.730824			0.106302			-0.372056				0
CD630_20840	putative peptidase, M20 family		0.611235			1.3022			0.0265749					0
CD630_20920	Transcriptional regulator, sigma-54-dependent		-1.79384			0.106301			0.664385					0
CD630_20950	putative cell division GTPase		-0.358768			-0.916852			0.332192					0
CD630_20990	XdhD Xanthine dehydrogenase subunit XdhD,molybdopterin-binding		-0.0664386	-0.0265755		-0.186028	1.10288		-0.996579	-0.943428				0
CD630_21000	XdhC3 Xanthine dehydrogenase iron-sulfur binding subunit XdhC3		-0.0664386			0.212603			-0.0265755					0
CD630_21010	xdhB Xanthine dehydrogenase subunit XdhB,FAD-binding		0.239179			0.0664392			-0.398631					0
CD630_21020	putative Na(+)/H(+) antiporter		0.106301			-0.823838			0.425207					0
CD630_21040	ABC-type transport system, permease		-0.438494			-0.0664386			-0.584659					0
CD630_21050	ABC-type transport system, multidrug-family ATP-binding protein		0			-0.518221			-1.35535					0
CD630_21060	putative ATP-dependent RNA helicase		-0.0664386			-0.398631			-0.159452					0
CD630_21070	Xanthine/uracil/thiamine/ascorbate permease family protein		0.411919	0.876989		0.730824	-0.677673		0.730824	0.385344				0
CD630_21100	putative transaldolase C-like		0.0265749			-0.730824			0.11959					0
CD630_21110	Transcriptional regulator, DeoR family		-1.00987			1.23576			-1.34206					0
CD630_21130	Two-component sensor histidine kinase		0.106301			-0.265754			-0.0132877					0
CD630_21140	Two-component response regulator		0.0664392			0.106301			-0.0398632					0
CD630_21151	uncharacterised protein		-0.438494	-0.332193		-0.17274	0.770687		-0.0265755	-0.0664386				0
CD630_21160	bipA GTP-binding protein BipA		-0.146165	-0.943428		-1.42179	-0.7574		-0.770687	-1.16932				0
CD630_21170	trxB2 Thioredoxin reductase		-0.225891			0.624522			0.172741					0
CD630_21180	thrC Threonine synthase		0.597947	0.0664386		-0.17274	-1.58124		0.11959	-1.4085				0
CD630_21190	thrB Homoserine kinase (HSK) (HK)		0.0132879	1.0763		0.491646	-0.890277		0.46507	0.730824				0
CD630_21200	putative 2-nitropropane dioxygenase		-0.252466			-0.425207			-0.106302					0
CD630_21220	putative cations transporter		-0.597947			0.0398627			0.079727					0
CD630_21230	putative multiprotein-complex assembly TPR repeat-containing protein		0.0265749	-1.24904		-0.119589	-0.491645		0.0664392	-2.33864				0
CD630_21250	putative acetyltransferase		-0.186028			0.079727			0					0
CD630_21280	ispG 4-hydroxy-3-methylbut-2-en-1-yl diphosphate synthase		-0.916852	-0.0398632		-1.0763	-0.318905		-0.491645	-2.28549				0
CD630_21290	putative membrane-associated peptidase, M50 family		0.0265749			0.823838			-0.332193					0
CD630_21300	dxr 1-deoxy-D-xylulose 5-phosphate reductoisomerase		-0.0531509			0.0398627			-0.132877					0
CD630_21330	conserved hypothetical protein		-0.212603			0.651098			-0.544796					0
CD630_21360	uppS Undecaprenyl pyrophosphate synthetase		-0.29233	4.03946		-0.558084	1.16932		-0.332193	1.4085				0
CD630_21361	conserved hypothetical protein		-0.783975			0.624522			-0.491645					0
CD630_21370	rrf Ribosome-recycling factor		0.558083	0.318905		0.478358	1.32877		0.783975	1.5148				0
CD630_21380	pyrH Uridylate kinase (UK) (Uridine monophosphate kinase) (UMP kinase) (UMPK)		-0.239179	1.63439		-0.983291	0.438495		-0.597947	1.75398				0
CD630_21390	tsf Elongation factor Ts (EF-Ts)		0.425207	0.17274		0.478358	1.03644		0.438494	1.43507				0
CD630_21400	rpsB 30S ribosomal protein S2		0.0664392	0.17274		1.08959	-3.28206		0.0664392	0.438495				0
CD630_21420	putative transporter			-0.93014			0.159453			-0.81055				0
CD630_21450	DNA mismatch repair protein		-0.372056	0.0398632		-0.199316	-3.98631		0.252467	2.15261				0
CD630_21490	putative vancomycin resistance protein, vanW family		0.0265749	0.239179		0.0664392	0.996578		-0.0132877	1.84699				0
CD630_21520	putative glutamyl-aminopeptidase, M42 family		-0.252466	-0.744112		-0.677673	0.29233		-0.332193	-0.651098				0
CD630_21540	putative ATP/GTP-binding protein		0.531509			0.983291			1.14274					0
CD630_21550	bioB1 Biotin synthase		0.106301	-0.571372		-0.265754	-3.76042		-0.0265755	0.0132877				0
CD630_21560	thiH Thiamine biosynthesis protein ThiH		0.7574	0.0531508		0.372056	-1.4085		-0.17274	-0.186028				0
CD630_21580	gabT 4-aminobutyrate aminotransferase		-1.7274			0.11959			0.571372					0
CD630_21630	putative alanyl-tRNA synthetase		-0.29233			-0.252466			-0.651098					0
CD630_21640	ldh L-lactate dehydrogenase (L-LDH)		-0.0664386	-0.132877		-0.199316	1.32877		-0.119589	0.372056				0
CD630_21650	Transcriptional regulator, HTH-type		-0.279042			-1.20918			-0.411919					0
CD630_21660	msrAB Peptide methionine sulfoxide reductase MsrA/MsrB		-0.385344			0.704249			-0.438494					0
CD630_21680	hcp Hydroxylamine reductase		2.77713	0.425207		2.72398	2.88343		2.96316	2.43165				0
CD630_21690	putative iron-sulfur binding protein		3.61426			1.50151			1.76727					0
CD630_21720	ABC-type transport system,cystine/aminoacid-family ATP-binding protein		0.225891			0.744112			-0.146165					0
CD630_21730	putative peptidase, M20D family		0.079727	-1.55466		0.398632	-2.57782		-0.093014	0.385344				0
CD630_21740	ABC-type transport system,cystine/aminoacid-family extracellular solute-binding protein		0.504933	2.43165		1.08959	-0.305617		0.704249	2.76384				0
CD630_21750	ABC-type transport system,cystine/aminoacid-family permease		2.68412			0.372056			2.25891					0
CD630_21760	ABC-type transport system,cystine/aminoacid-family permease		0.717537			0.478358			-0.531508					0
CD630_21770	ABC-type transport system,cystine/aminoacid-family extracellular solute-binding protein		0.0398627	1.28891		0.518221	0.146165		0.823838	1.79384				0
CD630_21790	putative anaerobic dehydrogenase		-1.42179	0.279042		-1.14274	-0.106302		-1.63439	-0.17274				0
CD630_21800	putative DEAD-like helicase			0.345481			-1.15603			1.12946				0
CD630_21810	putative alpha/beta hydrolase		-0.531508			0.0265749			-1.08959					0
CD630_21830	csdA ATP-dependent RNA helicase		-0.305617			0.651098			1.36863					0
CD630_21870	putative phage-related cell wall hydrolase		0.146165			-0.106302			-0.0132877					0
CD630_21900	Cyclomaltodextrinase (maltogenic alpha-amylase) (cyclomaltodextrin dextrin-hydrolase (decyclizing))		-0.63781			-0.717537			-0.385344					0
CD630_21950	ftnA Ferritin		0.146165	-0.385344		0.797263	-3.8933		0.491646	1.79384				0
CD630_22030	Transcriptional regulator, TetR family		0.212603			-0.146165			-0.0265755					0
CD630_22040	putative esterase		0.571372			0.637811			-0.491645					0
CD630_22050	putative membrane protein		0.531509			-0.0531509			0.438494					0
CD630_22080	Transcriptional regulator, MarR family		-0.225891			0.34548			0.478358					0
CD630_22090	putative GTP-binding protein, HflX type		0.079727			-0.239179			-0.0265755					0
CD630_22100	ABC-type transport system, multidrug-family ATP-binding/permease		0.385344	-0.212603		-0.664385	-0.983291		-0.0664386	6.35153				0
CD630_22110	ABC-type transport system, multidrug-family ATP-binding/permease		-0.518221			-0.385344			-0.17274					0
CD630_22120	Transcriptional regulator, MarR family		0.332192			0.265754			-2.51138					0
CD630_22130	cynT Carbonic anhydrase		0.0531503			-0.146165			-0.159452					0
CD630_22160	uncharacterised protein		-0.106302			0.518221			0.34548					0
CD630_22170	aroD Dehydroquinate dehydratase (3-dehydroquinate dehydratase) (Dehydroquinase) (DHQase)		-0.29233			-0.345481			0.292329					0
CD630_22270	putative radical SAM superfamily lipoprotein		-0.651098	-0.199316		1.00987	0.0398632		0.212603	0.132877				0
CD630_22290	putative membrane protein			0.890277			4.37166			-0.0531508				0
CD630_22400	nanA Acetylneuraminate lyase		-0.199316			0.106301			-0.17274					0
CD630_22420	conserved hypothetical protein		1.3022			-1.11617			-0.119589					0
CD630_22440	putative diguanylate kinase signaling protein		5.9529			-0.0132877			0.0664392					0
CD630_22450	asnC Asparaginyl-tRNA synthetase (Asparagine--tRNA ligase) (AsnRS)		0.451782	-0.903564		-0.0265755	-0.17274		0.106301	2.36521				0
CD630_22480	conserved hypothetical protein		-0.558084			0.239179			0.11959					0
CD630_22490	putative ATPase		0.358769			0.305617			-0.332193					0
CD630_22500	putative membrane protein		0.0398627			0.0531503			-0.544796					0
CD630_22520	kamA L-lysine 2,3-aminomutase (KAM) (LAM)		0.837126	-0.651098		0.491646	-2.17918		-0.0797264	0				0
CD630_22540	Asp/Glu racemase		0.318905			0.0132879			0.146165					0
CD630_22580	conserved hypothetical protein		0.0930139			-0.305617			-0.0132877					0
CD630_22590	cupin domain protein		0.571372	1.52809		0.239179	0.690961		1.22247	2.29877				0
CD630_22610	putative peptidase, M24 family		-0.332193			-1.10288			-1.23576					0
CD630_22630	prsA Peptidyl-prolyl cis-trans isomerase, PpiC-type		-0.093014			0.0265749			-0.0398632					0
CD630_22640	conserved hypothetical protein		-0.159452			-0.46507			-0.597947					0
CD630_22690	fruABC PTS system, fructose-specific IIABC component		-0.252466	1.35535		-0.119589	0.425207		0.11959	2.35193				0
CD630_22700	fruK Fructose 1-phosphate kinase		-0.345481	0.425207		0.411919	-0.0531508		0.159452	0.106302				0
CD630_22750	topB2 DNA topoisomerase III		0.358769	-0.345481		-1.04973	-1.08959		-0.983291	2.69741				0
CD630_22840	conserved hypothetical protein			0.17274			-0.81055			-0.398631				0
CD630_22890	Two-component response regulator		0.239179			-0.29233			0.58466					0
CD630_23050	putative pilin protein		0.730824			0.996578			0.411919					0
CD630_23100	cspD Cold shock protein D		-0.438494			-0.186028			0.358769					0
CD630_23180	putative phosphohexomutase		0.717537	-1.0763		-0.225891	-2.5911		-0.0797264	0.159453				0
CD630_23190	rpe putative ribulose-phosphate 3-epimerase		0.478358			0.11959			0.292329					0
CD630_23200	rpiB1 Ribose-5-phosphate isomerase B1 (Phosphoriboisomerase B)		0.199316	-0.491645		0.372056	-0.451782		0.225891	-1.15603				0
CD630_23210	tkt' Transketolase, central and C-terminal (Sedoheptulose-7-phosphate:D-glyceraldehyde-3-phosphate glycolaldehydetransferase)		0.783975	-0.093014		0.823838	-0.611235		0.478358	1.52809				0
CD630_23220	tkt1 Transketolase, N-terminal (Sedoheptulose-7-phosphate:D-glyceraldehyde-3-phosphate glycolaldehydetransferase)		1.60781			0.531509			0.0265749					0
CD630_23240	putative sugar-phosphate dehydrogenase		-3.64083			1.47494			-1.86028					0
CD630_23260	PTS system, fructose/mannitol family IIB component		-2.11275			-1.23576			-4.83673					0
CD630_23280	Transcription antiterminator, PTS operon regulator		0.850414	-0.17274		0.225891	-0.186028		0.451782	0.159453				0
CD630_23290	tal Transaldolase		1.03644	-0.518221		0.358769	1.55466		0.943428	0.0664386				0
CD630_23300	xpt Xanthine phosphoribosyltransferase (XPRTase)		-0.199316	-0.159453		0.358769	-0.677673		0.0132879	0.544796				0
CD630_23310	mtlD Mannitol-1-phosphate 5-dehydrogenase		0.0265749			0.531509			-0.305617					0
CD630_23320	mtlF PTS system, mannitol-specific, EIIA component		0.0398627	2.83028		-0.597947	2.39179		0.0664392	-1.71411				0
CD630_23340	mtlA PTS system, mannitol-specific, IICB component		0.956715			1.43507			-1.46165					0
CD630_23350	guaB Inositol-5'-monophosphate dehydrogenase (IMP dehydrogenase) (IMPDH) (IMPD)		0.571372	0.504933		0.717537	-3.85344		0.318905	1.78055				0
CD630_23360	putative toxic anion resistance protein		-0.0265755			0.0398627			-0.106302					0
CD630_23370	putative membrane protein		-0.504933			0.199316			0.0531503					0
CD630_23380	4hbD 4-hydroxybutyrate dehydrogenase (4-hydroxybutanoate:NAD+ oxidoreductase)		2.60439	3.22891		0.970003	-1.35535		0.0132879	2.25891				0
CD630_23390	cat2 4-hydroxybutyrate CoA transferase		1.3022	1.44836		0.518221	-1.4085		-0.159452	0.571372				0
CD630_23410	abfD Gamma-aminobutyrate metabolism dehydratase/isomerase [includes: 4-hydroxybutyryl-coa dehydratase; vinylacetyl-coa-delta-isomerase]		2.4848	3.52124		1.35535	2.52467		-0.186028	1.54137				0
CD630_23420	sucD Succinate-semialdehyde dehydrogenase (NAD(P)+)		3.14919	3.65412		0.903564	0.425207		0.717537	1.46165				0
CD630_23430	cat1 Succinyl-CoA:coenzyme A transferase		1.3022	2.04631		0.690961	-0.704249		-0.358768	0.531509				0
CD630_23440	putative membrane protein		1.70083			1.12946			0.212603					0
CD630_23450	Transcriptional regulator, LysR family		0.358769			0.677673			-0.159452					0
CD630_23470	proP putative Xaa-Pro dipeptidase		-0.398631	-0.690961		-0.81055	-0.46507		-0.398631	2.12603				0
CD630_23480	grdD Glycine reductase complex component C subunit alpha (Protein PC alpha)		2.04631			1.11617			1.19589					0
CD630_23490	grdC Glycine reductase complex component C subunit beta (Protein PC beta)		1.39521	-0.345481		0.770687	1.42179		1.15603	0.212603				0
CD630_23510	grdB Glycine reductase complex component B gamma subunit (selenocysteine)		1.67425			1.32877			0.943428					0
CD630_23540	grdE Glycine reductase complex component B subunits alpha and beta (Selenoprotein PB alpha/beta) [Contains: Betaine reductase component B subunit beta; Betaine reductase component B subunit alpha]		1.10288	-1.06302		1.22247	-0.504933		1.71411	-0.518221				0
CD630_23550	trxA2 Thioredoxin 2 (Trx2)		0.305617			0.425207			0.504933					0
CD630_23560	trxB3 Thioredoxin reductase 3		2.00644	-0.212603		2.67083	0.651098		0.318905	-0.372056				0
CD630_23590	putative hydrolase, HAD superfamily, subfamily IIB		-0.438494	-1.63439		-0.17274	-0.332193		-0.0797264	1.12946				0
CD630_23600	conserved hypothetical protein		1.06302			0.783975			-0.332193					0
CD630_23610	ABC-type transport system,nitrate/sulfonate/taurine ATP-binding protein		0.46507			-0.451782			0.132877					0
CD630_23650	ABC-type transport system,nitrate/sulfonate/taurine extracellular solute-binding protein		0.305617	-0.916852		0.146165	-0.318905		0.624522	0.597947				0
CD630_23660	conserved hypothetical protein		0.252467			0.0531503			0.159452					0
CD630_23670	ABC-type transport system, multidrug-family permease		0.172741			-0.0265755			0.212603					0
CD630_23690	conserved hypothetical protein		-0.372056	0.478358		0.0664392	0.29233		0.850414	0.943428				0
CD630_23720	nadA Quinolinate synthetase A		0.0265749			0.0132879			0.0265749					0
CD630_23790	buk2 Butyrate kinase (Branched-chain carboxylic acid kinase) (BK 2)		-0.544796			-0.544796			-1.26233					0
CD630_23800	iorB Indole pyruvate ferredoxin/flavodoxin oxidoreductase		-1.91343			-1.42179			-4.66399					0
CD630_23810	iorA Indole pyruvate ferredoxin/flavodoxin oxidoreductase		-2.23234			-1.18261			-3.29535					0
CD630_23820	putative pyridoxal phosphate-dependent transferase		-1.27562			-1.35535			-2.5911					0
CD630_23860	conserved hypothetical protein		-1.16932			-0.186028			0.876989					0
CD630_23900	Transcriptional regulator, beta-lactams repressor		0.225891			-1.75398			-0.518221					0
CD630_23920	putative tRNA-binding protein		-0.119589			0.0664392			-0.146165					0
CD630_23930	putative glycosyl transferase, family 51		0.172741			-0.225891			0.305617					0
CD630_23940	dnaQ DNA polymerase III, epsilon subunit		0.558083			-0.279042			-0.451782					0
CD630_23960	uncharacterised protein		0.11959			-1.28891			-0.199316					0
CD630_23980	putative 2-thiocytidine tRNA biosynthesis protein TtcA		-0.146165			-0.0398632			-0.093014					0
CD630_24030	dut Deoxyuridine 5'-triphosphate nucleotidohydrolase (dUTPase) (dUTP pyrophosphatase)		0.0132879	1.42179		0.385344	1.92672		0.438494	-0.372056				0
CD630_24040	DNA topoisomerase type IA		-1.70083			-0.132877			-2.12603					0
CD630_24050	Transcriptional regulator, MarR family		-0.093014			0.0531503			0.0531503					0
CD630_24060	putative lipoprotein		-0.385344			0.146165			0.0664392					0
CD630_24080	putative multidrug efflux pump		0.172741	0		-0.212603	-0.265754		0.0930139	-0.46507				0
CD630_24100	ppdK Pyruvate phosphate dikinase (ATP:pyruvate,phosphate phosphotransferase)		0.983291	0.212603		0.132877	-2.89672		-0.265754	-1.71411				0
CD630_24110	putative pyruvate, phosphate dikinase regulatory protein short=ppdk regulatory protein		0.239179	-0.544796		0.504933	-1.87357		-0.239179	-0.783975				0
CD630_24120	putative transcriptional repressor ccpn		0.0531503			-0.093014			0.0398627					0
CD630_24200	conserved hypothetical protein		-0.0531509			0.358769			0.611235					0
CD630_24300	Transcriptional regulator, IclR family		0.637811			-0.265754			0.0930139					0
CD630_24320	glyS Glycyl-tRNA synthetase beta subunit (Glycine--tRNA ligase beta subunit) (GlyRS)		0.504933	0.916852		-0.0398632	-3.20234		0.279042	2.41836				0
CD630_24330	glyQ Glycyl-tRNA synthetase alpha subunit (Glycine--tRNA ligase alpha subunit) (GlyRS)		0.159452	0.664386		0.797263	-3.32193		0.385344	0.823838				0
CD630_24340	uncharacterised protein		1.56795	0.0797263		0.690961	0.199316		0.58466	-0.584659				0
CD630_24360	putative divalent cation transporter, MgtE family			0.571372			1.11617			-2.1659				0
CD630_24370	era GTP-binding protein Era		-0.451782	-0.425207		-0.239179	-0.544796		-0.611235	1.79384				0
CD630_24380	cdd Cytidine deaminase (Cytidine aminohydrolase) (CDA)		-0.358768			1.86028			-1.22247					0
CD630_24400	putative metal-dependent hydrolase		-0.358768			-0.518221			0.159452					0
CD630_24411	PhoH-like protein		0.212603			-0.199316			0.252467					0
CD630_24440	putative ribosome-associated sigma 54 modulation protein		0.651098	-0.451782		0.58466	-0.956715		0.186028	1.20918				0
CD630_24460	putative aspartyl/glutamyl-tRNA amidotransferase subunit B-related		0.651098	-0.385344		-0.305617	0.690961		0.425207	0.797263				0
CD630_24461	rpsU 30S ribosomal protein S21		-1.39521	-0.0664386		0.943428	0.385344		0.690961	-0.318905				0
CD630_24470	putative histidine triad (HIT) protein		1.60781			1.14274			0.823838					0
CD630_24480	putative MiaB-like tRNA modifying enzyme		-0.531508	-0.318905		-0.17274	0.597947		-0.411919	1.70083				0
CD630_24490	putative methyltransferase		1.39521			-0.398631			0.46507					0
CD630_24500	prmA Ribosomal protein L11 methyltransferase (L11 Mtase)		-0.398631	-0.823838		0.438494	-6.49769		0.0132879	2.72398				0
CD630_24530	putative CRISPR-associated negative autoregulator		-0.438494	0.611235		0.11959	0.63781		-0.584659	-0.996579				0
CD630_24560	ABC-type transport system, sugar-family ATP-binding protein		-0.571372			-0.651098			0.106301					0
CD630_24570	conserved hypothetical protein		-0.119589			-0.265754			-0.159452					0
CD630_24590	putative glucokinase, ROK family		-0.0265755	0.0664386		0.172741	-0.146165		-0.425207	-0.0797263				0
CD630_24600	dnaJ Chaperone protein DnaJ		-0.504933			-0.186028			-0.704249					0
CD630_24610	dnaK Chaperone protein dnaK (Heat shock protein 70) (Heat shock 70 kDa protein) (HSP70)		-0.664385	0.783975		-0.0531509	0.7574		-0.0265755	1.52809				0
CD630_24620	grpE Protein grpE (HSP-70 cofactor)		-0.704249	-0.504933		-0.531508	0.29233		0.292329	-0.0132877				0
CD630_24630	hrcA Transcriptional regulator, Heat-inducible repressor HrcA		-0.783975	-2.5911		3.97303	-1.15603		1.19589	1.11617				0
CD630_24640	hemN Oxygen-independent coproporphyrinogen-III oxidase (Coproporphyrinogenase) (Coprogen oxidase)		0.518221			-0.584659			0.0398627					0
CD630_24650	putative amino acid/polyamine transporter			0.212603			-0.225891			-0.17274				0
CD630_24660	putative tRNA-nucleotidyltransferase/Poly(A) polymerase family member		-0.106302			0.079727			-0.717537					0
CD630_24670	lepA GTP-binding protein LepA		-0.093014	-0.783975		0.0398627	1.19589		-0.159452	-1.38192				0
CD630_24730	rpsT 30S ribosomal protein S20		-0.332193	0.0265754		0.159452	-0.0664386		-0.372056	-0.093014				0
CD630_24740	putative DNA polymerase III, delta subunit		0.0265749			-0.119589			0.0265749					0
CD630_24760	gnat family acetyltransferase		-0.63781			0			-0.411919					0
CD630_24770	uncharacterised protein		-0.744112	-0.518221		-0.0531509	-2.94987		-0.704249	1.94001				0
CD630_24790	putative molybdenum cofactor biosynthesis		-0.239179			-0.717537			-0.132877					0
CD630_24810	ung Uracil-DNA glycosylase (UDG)		0.279042	-1.50151		-0.17274	0.0398632		-0.186028	-0.7574				0
CD630_24830	putative lipoprotein		0.637811			-0.119589			0.252467					0
CD630_24840	putative aminotransferase		-0.265754			0.11959			-0.159452					0
CD630_24910	pmi Mannose-6-phosphate isomerase (Phosphomannose isomerase) (PMI) (Phosphohexomutase)		-0.0132877			0.0132879			0.11959					0
CD630_24920	Two-component sensor histidine kinase,sporulation-associated spo0A		-0.212603			-0.531508			-0.717537					0
CD630_24930	selB Selenocysteinyl-tRNA-specific translation factor		0.212603			-0.916852			-0.345481					0
CD630_24950	selA L-seryl-tRNA(Sec) selenium transferase (Selenocysteine synthase) (Sec synthase) (Selenocysteinyl-tRNA(Sec) synthase )		0.0531503	0.106302		-0.0664386	0.252467		-0.279042	-0.372056				0
CD630_24960	selD Selenide, water dikinase (Selenophosphate synthetase) (Selenium donor protein)		-0.0398632			-0.438494			-0.0398632					0
CD630_24980	dacF1 D-alanyl-D-alanine carboxypeptidase (putative sporulation-specific penicillin-binding protein)		0.451782			0			-0.093014					0
CD630_25000	argH Argininosuccinate lyase (Arginosuccinase) (ASAL)		-0.252466			-0.212603			-0.186028					0
CD630_25010	putative hydrolase, HAD superfamily, IIB subfamily		-0.345481			0.797263			0.318905					0
CD630_25020	putative pyridoxal phosphate-dependent transferase		0.11959	0.544796		0.571372	2.65754		0.146165	-0.398631				0
CD630_25050	Transcriptional regulator, TetR family		-0.425207			0.106301			0.132877					0
CD630_25090	putative glycoside hydrolase, family 4		-0.664385			-0.106302			0.225891					0
CD630_25100	PTS system, glucose-like IIBC component		-0.372056			-0.531508			0.0265749					0
CD630_25120	PTS system, glucose-like IIA component			0.212603			-0.571372			-0.29233				0
CD630_25130	putative translation inhibitor endoribonuclease		0.0531503	1.24905		0.956715	1.90014		0.11959	2.65754				0
CD630_25140	tdcB Threonine dehydratase II		0.704249	1.27562		0.837126	0.943428		0.544796	1.92672				0
CD630_25150	putative L-aspartate-beta-decarboxylase		-0.093014	1.32877		-0.159452	-3.30864		0.558083	2.2722				0
CD630_25160	ansB L-asparaginase		0.199316	-0.797263		0.0930139	-2.44494		0.411919	2.75056				0
CD630_25210	leuS Leucyl-tRNA synthetase		0.451782	0.252467		0.411919	-1.88686		0.34548	0.783975				0
CD630_25220	iojap-like protein		-0.611235	-0.159453		0.172741	0.159453		-0.372056	0.0531508				0
CD630_25230	putative hydrolase		0.199316	0.279042		1.99316	0.518221		0.318905	-0.0797263				0
CD630_25240	nadD Nicotinate-nucleotide adenylyltransferase		-0.119589			-0.491645			-0.358768					0
CD630_25250	recX Regulatory protein RecX		-0.186028			0.172741			0.079727					0
CD630_25320	Aminotransferase, alanine--glyoxylate transaminase		0.876989	1.66096		-0.212603	-1.71411		0.332192	1.99316				0
CD630_25330	ABC-type transport system, permease		-0.186028			0.106301			0.106301					0
CD630_25390	rnz Ribonuclease Z (RNase Z) (tRNase Z) (tRNA 3 endonuclease)		-0.398631			-0.438494			-0.0132877					0
CD630_25400	Coenzyme A disulfide reductase		-0.385344	-0.597947		-0.850414	0.146165		-1.0763	0.624523				0
CD630_25410	Sodium:glutamate/aspartate symporter family			0.584659			1.50151			1.50151				0
CD630_25470	conserved hypothetical protein		0.239179	0.279042		-0.425207	-0.823838		0.132877	0.0664386				0
CD630_25480	ABC-type transport system, sugar-family permease		-0.425207			-0.783975			-0.704249					0
CD630_25490	ABC-type transport system, sugar-family permease		0.279042			-0.491645			-0.159452					0
CD630_25500	ABC-type transport system, sugar-family extracellular solute-binding protein		-0.0398632	-0.411919		-0.491645	-0.225891		-0.398631	0.823838				0
CD630_25520	putative phosphosugar isomerase		-2.04631			-1.14274			-1.4085					0
CD630_25560	PTS system, fructose/mannitol-family IIAB component		-1.74069			-0.093014			-0.837126					0
CD630_25570	conserved hypothetical protein		-0.0664386	0.916852		0.11959	0.46507		0.212603	-0.850414				0
CD630_25580	coaD Phosphopantetheine adenylyltransferase (Pantetheine-phosphate adenylyltransferase)		-0.0132877			0.0664392			-0.0398632					0
CD630_25590	rna methyltransferase, rsmd family		0.186028			-0.0531509			0.11959					0
CD630_25600	recG ATP-dependent DNA helicase RecG			-0.624522			-0.305617			-0.624522				0
CD630_25610	putative phosphatase		0.385344	-0.411919		1.04973	-1.04973		0.797263	1.97987				0
CD630_25620	conserved hypothetical protein		-0.624523	0.0531508		-0.119589	-0.279042		-0.0531509	-0.504933				0
CD630_25621	rpmB 50S ribosomal protein L28		-0.597947	-0.239179		0.58466	1.94001		0.385344	0.398631				0
CD630_25710	Two-component response regulator		0.239179			-0.29233			0.58466					0
CD630_25720	putative nitroreductase		0.744112			0.916852			1.02315					0
CD630_25730	putative hydrolase, HAD superfamily, subfamily IA		0.637811			0.212603			-0.106302					0
CD630_25740	thiN Thiamine pyrophosphokinase (TPK) (Thiamine diphospho kinase)		-0.17274			-0.425207			-0.558084					0
CD630_25750	rpe1 Ribulose-phosphate 3-epimerase (Pentose-5-phosphate 3-epimerase) (PPE) (R5P3E)		0.132877	1.35535		0.279042	0.093014		0.518221	0.571372				0
CD630_25760	rsgA putative ribosome biogenesis gtpase rsga		-0.624523			0.132877			0.146165					0
CD630_25770	fabG 3-oxoacyl-[acyl-carrier-protein] reductase (3-ketoacyl-acyl carrier protein reductase)		-0.717537			0.491646			-0.372056					0
CD630_25780	stk putative serine/threonine-protein kinase and phosphatase		0.225891	3.48138		0.611235	0.7574		0.46507	-1.08959				0
CD630_25790	stp putative phosphatase, 2C family		-0.199316			-0.0664386			-0.132877					0
CD630_25800	putative radical SAM-family protein		0.0265749	0.199316		0.186028	0.797263		-0.664385	2.00644				0
CD630_25810	rsmB Ribosomal RNA small subunit methyltransferase B (rRNA (cytosine-C(5)-)-methyltransferase)		1.26233			0.943428			-0.597947					0
CD630_25840	fmt Methionyl-tRNA formyltransferase		0.385344			-0.318905			-0.279042					0
CD630_25850	def2 Peptide deformylase 2 (PDF 2) (Polypeptide deformylase 2 )		1.04973	-0.279042		0.0664392	0.093014		0.385344	-0.478358				0
CD630_25870	coaBC Coenzyme A biosynthesis bifunctional protein CoaBC; phosphopantothenoylcysteine synthetase/decarboxylase		-0.451782	0.983291		0.903564	-0.797263		0.783975	-0.0531508				0
CD630_25871	rpoZ DNA-directed RNA polymerase subunit omega (RNAP omega subunit) (Transcriptase subunit omega) (RNA polymerase omega subunit)		0.372056			0.0664392			1.11617					0
CD630_25880	gmk Guanylate kinase (GMP kinase)		0.212603	-0.212603		0.637811	-0.81055		0.438494	0.876989				0
CD630_25890	uncharacterised protein		0.0398627	0.651098		0.0132879	-0.425207		0.225891	0.704249				0
CD630_25900	dapF Diaminopimelate epimerase (DAP epimerase)		0.0398627			0.398632			-0.265754					0
CD630_25910	ltaE Low specificity L-threonine aldolase		-0.252466	-1.16932		-0.305617	-1.5148		0.34548	-0.943428				0
CD630_25920	fbpA Fibronectin-binding protein A		-0.106302	-0.624522		0.0265749	-2.73727		-0.0398632	-1.48822				0
CD630_25930	ABC-type transport system,pristinamycin/multidrug-family ATP-binding protein			-0.0797263			0.690961			0.252467				0
CD630_25950	pyrR Bifunctional protein PyrR [Includes: Pyrimidine operon regulatory protein; Uracil phosphoribosyltransferase (UPRTase)]		-0.318905	0.159453		-0.225891	-0.0797263		-0.46507	3.54782				0
CD630_26000	cstA Carbon starvation protein, CstA		-0.411919			-0.0265755			-0.704249					0
CD630_26100	trpS Tryptophanyl-tRNA synthetase (Tryptophan--tRNA ligase) (TrpRS)		-0.17274	0.0531508		-0.106302	-4.33179		-0.106302	0.0265754				0
CD630_26110	mtnN MTA/SAH nucleosidase (5'-methylthioadenosine nucleosidase) (S-adenosylhomocysteine nucleosidase)		-0.63781	-1.36863		-0.983291	-0.890277		-0.0531509	3.97303				0
CD630_26120	putative amino acid permease		0.0664392			-0.651098			-0.132877					0
CD630_26130	putative peptidase, M24 family		0.704249	-0.704249		-1.44836	-3.94645		-1.08959	1.79384				0
CD630_26180	ileS Isoleucyl-tRNA synthetase		0.132877	-1.35535		-0.478358	-3.45481		-0.611235	1.36863				0
CD630_26190	putative cell-division initiation protein DivIVA		0.571372			0.146165			0.730824					0
CD630_26210	uncharacterised protein		-0.358768			-0.239179			0.11959					0
CD630_26220	sepF Cell division protein SepF		-0.093014	0		0.504933	0.186028		0.0930139	0.212603				0
CD630_26230	putative pyridoxal 5'-phosphate-dependent enzyme		-0.438494	-0.903564		0.265754	0.0132877		0.0398627	-0.584659				0
CD630_26260	uncharacterised protein		1.04973	-0.0531508		1.79384	0.199316		1.28891	0.252467				0
CD630_26270	conserved hypothetical protein		1.00987	0.823838		1.00987	0.385344		1.43507	0.252467				0
CD630_26300	gpsA Glycerol-3-phosphate dehydrogenase (NAD(P)+) (NAD(P)H-dependent glycerol-3-phosphate dehydrogenase)		0.504933			0.0132879			-0.624523					0
CD630_26320	putative GTP-binding protein EngA		0.11959	-0.239179		0.46507	-3.8933		0.186028	3.20234				0
CD630_26330	putative fes-containing cyanobacterial-specific oxidoreductase		-0.252466			0.11959			-0.425207					0
CD630_26370	Two-component sensor histidine kinase		0.318905			-0.305617			-0.345481					0
CD630_26390	conserved hypothetical protein		1.02315			0.810551			0.279042					0
CD630_26400	nrdR Transcriptional regulator, repressor NrdR family		-0.358768			0.225891			-0.544796					0
CD630_26450	ABC-type transport system, sugar-family extracellular solute-binding protein		-0.0398632			0.305617			-0.0398632					0
CD630_26460	ftsZ Cell division protein FtsZ		-0.0531509	0.225891		0.079727	-1.28891		-0.106302	2.01973				0
CD630_26510	murG UDP-N-acetylglucosamine--N-acetylmuramyl-(pentapeptide) pyrophosphoryl-undecaprenol N-acetylglucosamine transferase		-0.0531509			-0.146165			-0.225891					0
CD630_26530	murD UDP-N-acetylmuramoylalanine--D-glutamate ligase (UDP-N-acetylmuramoyl-L-alanyl-D-glutamate synthetase) (D-glutamic acid-adding enzyme)		-0.0531509	0.093014		0.305617	-0.0664386		0.292329	0.252467				0
CD630_26550	murF UDP-N-acetylmuramoyl-tripeptide--D-alanyl-D-alanine ligase (UDP-MurNAc-pentapeptide synthetase) (D-alanyl-D-alanine-adding enzyme)		-0.0398632			0.0531503			-0.093014					0
CD630_26560	spoVD Stage V sporulation protein D (Sporulation-specific penicillin-binding protein)			0.451782			0.903564			-0.597947				0
CD630_26580	mraW S-adenosyl-L-methionine-dependent methyltransferase MraW		-0.093014			0.704249			1.64768					0
CD630_26600	putative peptidase, M16 family		0.239179			-0.398631			-0.717537					0
CD630_26610	putative peptidase, M16 family		-0.225891			-0.0398632			-0.159452					0
CD630_26620	putative GTP-binding protein		-0.212603	-1.08959		-0.943428	0.597947		-0.225891	0				0
CD630_26640	murE UDP-N-acetylmuramyl-tripeptide synthetase		0.411919			-0.584659			-1.3022					0
CD630_26660	ptsG-A PTS system, glucose-specific IIA component		0.571372	1.78055		0.212603	0.651098		1.16932	2.17918				0
CD630_26680	Transcription antiterminator, licT family		0.0398627			-0.186028			-0.318905					0
CD630_26700	ABC-type transport system, ATP-binding protein; putative oligopeptide transport system		0.876989			0.478358			-0.225891					0
CD630_26710	ABC-type transport system, ATP-binding protein; putative oligopeptide transport system		-0.611235			0.664385			-0.664385					0
CD630_26720	appA ABC-type transport system, oligopeptide-family solute-binding protein		-0.186028	0.29233		0.225891	-1.47494		0.0930139	1.20918				0
CD630_26820	pfo Pyruvate-ferredoxin oxidoreductase		-0.0132877	-0.29233		-0.0531509	-4.13248		-0.106302	1.63439				0
CD630_26830	putative propanediol utilization protein		0.46507	-0.651098		0.239179	2.25891		0.624522	1.36863				0
CD630_26850	putative sporulation stage II, protein E		-0.385344			0.0265749			-0.478358					0
CD630_26890	putative lipoprotein		0.0132879			0.11959			-0.0265755					0
CD630_26910	hpt Hypoxanthine phosphoribosyltransferase		-0.199316	-0.611235		-0.0531509	-0.651098		0.0398627	3.74713				0
CD630_26920	putative threonine-phosphate decarboxylase		0.690961	-2.20576		0.518221	0.0265754		0.7574	1.10288				0
CD630_26930	Sodium:dicarboxylate symporter family protein		0.425207	1.34206		0.783975	0.704249		0.172741	-0.903564				0
CD630_26950	asnA Aspartate--ammonia ligase (Asparagine synthetase A)		-0.305617	-1.16932		-0.199316	0.318905		-0.664385	-0.7574				0
CD630_26960	putative pyridoxal phosphate-dependent transferase		0.186028	-1.63439		-0.0797264	0.332193		-0.239179	-0.81055				0
CD630_27010	putative lipoprotein		-0.970003			-0.358768			-0.0531509					0
CD630_27030	putative pentapeptide repeat-containing protein		0.172741			0.252467			0.279042					0
CD630_27040	putative permease		-0.0797264			-0.571372			-0.239179					0
CD630_27050	putative amidohydrolase		-0.159452			-0.664385			-0.837126					0
CD630_27110	Transcriptional regulator, LysR family		0.558083			0.0664392			-0.17274					0
CD630_27130	cwp22 putative cell wall protein cwp22		0.0398627	1.00987		0.186028	-3.8933		0.332192	0.358768				0
CD630_27140	galE UDP-glucose 4-epimerase		0.411919	-0.996579		-0.0265755	-0.212603		-0.265754	0.212603				0
CD630_27150	gtaB UTP--glucose-1-phosphate uridylyltransferase		0.797263	0.212603		0.491646	-2.36521		-0.0664386	1.04973				0
CD630_27160	conserved hypothetical protein		0.172741	0.783975		0.0531503	-1.19589		0.11959	1.06302				0
CD630_27170	putative sporulation protein		0.358769	0.770687		0.0930139	-0.385344		0.0930139	-0.664386				0
CD630_27190	putative polysaccharide deacetylase		0			-0.146165			0.0132879					0
CD630_27220	Two-component response regulator		-0.544796			-0.159452			0.0930139					0
CD630_27260	glyA Serine hydroxymethyltransferase		1.27562	-0.106302		0.504933	-3.98631		1.15603	1.27562				0
CD630_27270	putative membrane protein		0.478358			-0.0797264			0.159452					0
CD630_27290	putative regulator of the sigma(E) factor		-0.17274			0.544796			-0.531508					0
CD630_27300	conserved hypothetical protein		0.571372			0.0664392			0.265754					0
CD630_27350	cwp14 putative cell wall-binding protein cwp14		-0.411919			0.146165			0.372056					0
CD630_27360	Transcriptional regulator, LysR family		0.637811			0.690961			0.46507					0
CD630_27370	putative nitrilase/cyanide hydratase and apolipoprotein N-acyltransferase		0.106301			0.531509			-0.252466					0
CD630_27390	aspS Aspartyl-tRNA synthetase (Aspartate--tRNA ligase) (AspRS)		0.398632	0.358768		-0.093014	-3.3485		0.212603	1.56795				0
CD630_27400	hisS Histidyl-tRNA synthetase (Histidine--tRNA ligase) (HisRS)		-0.252466	-0.7574		-0.398631	-0.332193		0.106301	-0.186028				0
CD630_27410	hemZ Coproporphyrinogen III oxidase		-0.0797264			0.491646			-0.372056					0
CD630_27420	putative hydrolase beta-lactamase-like		-0.63781			0.186028			0.0398627					0
CD630_27430	dtd D-tyrosyl-tRNA(Tyr) deacylase		-0.146165	-0.544796		0.34548	0.943428		1.16932	0.970003				0
CD630_27440	relA GTP pyrophosphokinase (RelA/SpoT)		1.67425			-0.385344			-1.34206					0
CD630_27450	apt Adenine phosphoribosyltransferase (APRT)		0.744112	-0.823838		0.637811	-1.43507		1.00987	0.504933				0
CD630_27460	recJ Single-stranded-DNA-specific exonuclease		-0.0398632			0.425207			-0.0664386					0
CD630_27480	putative acyltransferase		-0.544796	-0.332193		0.212603	0.797263		0.425207	-0.17274				0
CD630_27490	putative radical SAM-family protein		-0.358768	2.23234		0.159452	-0.983291		-0.850414	1.63439				0
CD630_27510	conserved hypothetical protein		-0.212603			-0.916852			-0.544796					0
CD630_27550	ptsI PTS system, EI component		0.0664392	-0.318905		-0.279042	-3.49467		0.358769	2.13932				0
CD630_27560	ptsH PTS system, HPr protein		1.5148	0.491645		1.26233	0.996578		0.7574	0.597947				0
CD630_27590	Transcriptional regulator, Rrf2 family		-0.385344			0.358769			-0.398631					0
CD630_27610	putative N-acetylmuramoyl-L-alanine amidase		0.186028			0.199316			-0.305617					0
CD630_27640	putative hydrolase, HAD superfamily, IIB subfamily		0.0531503			0.0930139			-0.0132877					0
CD630_27650	Transcriptional regulator, LytR family		0.225891			-0.318905			-0.571372					0
CD630_27660	Transcriptional regulator, LytR family		-0.225891			0.385344			-0.318905					0
CD630_27670	cwp19 Cell surface protein cwp19		-0.279042			0.438494			0.651098					0
CD630_27680	putative cell-wall hydrolase		-0.664385			0.398632			-0.119589					0
CD630_27690	putative polysaccharide biosynthesis protein		-0.146165			-0.876989			0.398632					0
CD630_27700	putative glycosyl transferase, group 1		0.159452			0.11959			-0.0531509					0
CD630_27710	rkpK UDP-glucose 6-dehydrogenase		-0.358768	-0.544796		-0.956715	-1.43507		-0.571372	0.159453				0
CD630_27720	tuaG putative glycosyl transferase, family 2		-0.0797264			-0.63781			1.71411					0
CD630_27730	putative glycosyl transferase, family 2		-0.0797264	-0.265754		0.810551	2.0596		-0.411919	-1.12946				0
CD630_27740	putative glycosyl transferase, family 2		-0.199316			-0.212603			0.0531503					0
CD630_27750	putative glycerophosphotransferase		-0.518221			-0.651098			0.11959					0
CD630_27760	putative glycosyl transferase, family 2		-0.0531509			0.451782			-0.186028					0
CD630_27770	putative membrane protein		-0.0398632	0.770687		-0.438494	1.23576		-0.411919	-0.332193				0
CD630_27780	putative glycosyl transferase		-0.451782			-0.358768			-0.0132877					0
CD630_27790	manC putative mannose-1-phosphate guanylyltransferase		-0.823838	-1.27562		1.18261	-3.09604		-0.491645	1.92672				0
CD630_27800	pgmA Alpha-phosphoglucomutase		0.318905			-0.159452			-0.146165					0
CD630_27810	mviN Transmembrane virulence factor, MviN family protein		-0.504933			0.411919			0.252467					0
CD630_27820	cwp7 Cell wall binding protein cwp7		-0.119589			0.46507			0.11959					0
CD630_27830	putative glycosyl transferase		0.239179			-0.106302			0.225891					0
CD630_27840	cwp6 putative N-acetylmuramoyl-L-alanine amidase,autolysin cwp6		-0.81055			-0.199316			0.398632					0
CD630_27860	cwp5 putative cell surface protein cwp5		0.651098			0.504933			0.0930139					0
CD630_27870	cwp84 Cell surface protein cwp84		-0.225891			0.279042			0.451782					0
CD630_27890	cwp66 Cell surface protein cwp66		0.372056	0.518221		0.451782	0.956715		0.704249	3.10932				0
CD630_27900	putative LmbE-like deacetylase		0.385344			0.159452			1.00987					0
CD630_27910	cwp2 Cell wall binding protein cwp2		0.478358	-0.664386		0.7574	0.597947		1.19589	0.0797263				0
CD630_27920	secA2 Protein translocase subunit secA 2		-0.132877	-0.318905		-0.558084	-0.744112		-0.398631	-0.0265755				0
CD630_27930	slpA Precursor of the S-layer proteins		0.0265749	4.2122		0.0531503	4.91645		0.0930139	-1.20918				0
CD630_27940	cwp12 Cell wall binding protein cwp12		-0.411919	-0.385344		-0.212603	-0.823838		0.0664392	0.146165				0
CD630_27950	cwp11 Cell wall binding protein cwp11		1.39521			0.637811			2.1659					0
CD630_27960	cwp10 Cell surface protein cwp10		-0.451782			0.438494			0.46507					0
CD630_27970	putative calcium-binding adhesion protein		0.451782			0.783975			0.664385					0
CD630_27980	cwp9 Cell wall binding protein cwp9		0.358769			-0.265754			0.318905					0
CD630_27990	cwp8 Cell wall binding protein cwp8		-0.584659			-0.0664386			-0.159452					0
CD630_28010	preprotein translocase, yajc subunit		0.159452	0.571372		0.438494	0.252467		-0.0797264	0.279042				0
CD630_28020	tgt Queuine tRNA-ribosyltransferase (tRNA-guanine transglycosylase) (Guanine insertion enzyme)		-0.279042			-0.106302			-0.0531509					0
CD630_28040	queA S-adenosylmethionine:tRNA ribosyltransferase-isomerase (Queuosine biosynthesis protein QueA)		0.0398627			-0.717537			0.451782					0
CD630_28050	ruvB Holliday junction ATP-dependent DNA helicase RuvB		-0.597947			-0.664385			-0.332193					0
CD630_28100	putative membrane protein			-0.823838			-1.6211			-1.31548				0
CD630_28140	Transcriptional regulator, GntR family		-0.252466			0.783975			-0.132877					0
CD630_28170	ABC-type transport system, multidrug-family ATP-binding/permease protein		-0.132877			0.34548			0.186028					0
CD630_28190	putative amino acid racemase		0.0930139			-0.0398632			0.0265749					0
CD630_28230	conserved hypothetical protein		-0.385344			0.079727			-0.544796					0
CD630_28250	putative flavodoxin		-0.239179			-0.305617			0.265754					0
CD630_28260	putative oxidoreductase (fad-binding domain)		-0.411919			-0.372056			0.172741					0
CD630_28280	putative pyridoxal phosphate-dependent transferase		-0.186028			0.0664392			-0.504933					0
CD630_28390	Two-component sensor histidine kinase			-0.252466			0.318905			-0.385344				0
CD630_28400	serS1A Seryl-tRNA synthetase 1 (Seryl-tRNA(Ser/Sec) synthetase 1) (Serine--tRNA ligase 1) (SerRS 1)		-0.411919			-0.093014			0.0531503					0
CD630_28410	putative amidohydrolase		-1.26233			-1.20918			-1.15603					0
CD630_28420	Nitrilase (carbon-nitrogen hydrolase)		0.186028	-1.48822		0.7574	-6.45783		0.837126	-6.29838				0
CD630_28430	putative zinc-binding dehydrogenase		0.876989	1.08959		0.0930139	-4.05275		0.305617	1.43507				0
CD630_28440	Transcriptional regulator, MarR family			-0.837126			0.558084			0.730824				0
CD630_28460	conserved hypothetical protein		-0.29233			0.46507			-0.850414					0
CD630_28470	conserved hypothetical protein		-0.0664386			0.0531503			0.0531503					0
CD630_28480	conserved hypothetical protein		-0.983291			0.212603			-0.956715					0
CD630_28490	phnXW Bifunctional phosphonoacetaldehyde hydrolase/aminoethylphosphonate transaminase [Includes: Phosphonoacetaldehyde hydrolase ; 2-aminoethylphosphonate--pyruvate transaminase]		0			0.850414			-0.63781					0
CD630_28500	Transcriptional regulator, DeoR family		0.558083			0.132877			-0.265754					0
CD630_28510	dltC D-alanine--poly(phosphoribitol) ligase subunit 2 (D-alanyl carrier protein) (DCP)		-0.0797264	-0.983291		0.0265749	0.863701		0.558083	-0.29233				0
CD630_28520	dltB D-alanyl transferase DltB, MBOAT family		1.18261			0.571372			0.451782					0
CD630_28530	dltA D-alanine--poly(phosphoribitol) ligase subunit 1		0.11959	-0.451782		0.34548	-1.4085		0.704249	0.252467				0
CD630_28540	dltD putative D-alanine transferase DltD		0.225891			-0.265754			0.239179					0
CD630_28570	putative hydrolase, HAD superfamily, IA subfamily		-0.651098			1.12946			-0.199316					0
CD630_28660	putative modulator of DNA gyrase, peptidase U62		-0.0531509			-0.106302			0.0265749					0
CD630_28670	putative regulatory protease, U62 family		0.876989	1.95329		0.0398627	0.970003		0.0398627	1.23576				0
CD630_28690	Transcriptional regulator, sigma-54-dependent		-0.491645			-0.0265755			-0.358768					0
CD630_28730	putative signaling protein			-0.46507			0.584659			-0.704249				0
CD630_28780	fhuD ABC-type transport system, ferrichrome-specific extracellular solute-binding protein			-2.00644			0.797263			-0.29233				0
CD630_28790	conserved hypothetical protein		-0.624523			1.50151			0.411919					0
CD630_28800	celC PTS system, cellobiose-specific IIA component		0.372056	0.411919		0.491646	2.91001		0.279042	-1.4085				0
CD630_29560	atpA V-type ATP synthase alpha chain (V-type ATPase subunit A)		-0.372056	2.83028		0.571372	-0.385344		-0.0132877	0.983291				0
CD630_29590	atpK V-type ATP synthase subunit K		1.24904			0.438494			0.425207					0
CD630_29630	conserved hypothetical protein		-1.02315	-0.159453		0.504933	0.159453		-0.518221	0.199316				0
CD630_29640	putative tRNA-binding protein		0.199316	0.850414		1.26233	-1.91343		0.279042	-0.093014				0
CD630_29660	adhE1 Aldehyde-alcohol dehydrogenase		0.159452	3.20234		0.11959	-1.75398		0.159452	3.57439				0
CD630_29720	conserved hypothetical protein		0.159452			-0.0265755			0.132877					0
CD630_29800	putative CRISPR-associated autoregulator DevR family protein protein		-0.783975	-0.372056		-0.0132877	0		-0.770687	0.46507				0
CD630_29810	putative CRISPR-associated protein, CXXC-CXXC		-2.19247			-1.32877			-0.664385					0
CD630_29820	putative CRISPR-associated Cas6 family protein		-0.225891			0.411919			0.797263					0
CD630_29880	Two-component response regulator		-0.385344			0.411919			-0.17274					0
CD630_29890	ssuA2 ABC-type transport system, sulfonate-family extracellular solute-binding protein		-0.0797264			-0.0664386			0.0132879					0
CD630_29950	nrdE Ribonucleoside-diphosphate reductase subunit alpha (Ribonucleotide reductase large subunit)		0.0398627			-0.0531509			0.11959					0
CD630_29970	ABC-type transport system, iron-family ATP-binding protein		0.252467			0.0132879			0.11959					0
CD630_29990	ABC-type transport system, iron-family extracellular solute-binding protein		0.385344			0.385344			0.651098					0
CD630_30050	Transcriptional regulator, IclR family		-0.0132877			0.239179			-0.106302					0
CD630_30090	putative pyridine nucleotide-disulphide oxidoreductase, class I		-0.664385			0.0132879			0.425207					0
CD630_30100	putative cytochrome C assembly protein		-0.558084			-0.823838			-0.983291					0
CD630_30120	putative alpha-mannosidase		1.12946			0.717537			0.34548					0
CD630_30130	PTS system, mannose-specfic IIC component		0.704249	0.186028		0.983291	-2.11275		0.744112	-1.58124				0
CD630_30140	PTS system, mannose-specfic IIB component		1.06302	3.40165		1.58124	2.15261		0.425207	3.1359				0
CD630_30150	PTS system, mannose-specfic IIA component		-0.0265755			-0.0531509			-0.0531509					0
CD630_30160	Transcription antiterminator, PTS operon regulator		0.0132879			-0.690961			0.225891					0
CD630_30180	oxidoreductase		-0.571372	0.225891		-0.0398632	1.47494		0.106301	1.79384				0
CD630_30270	PTS system, glucose-like IIA component		0.106301			0.279042			0.0398627					0
CD630_30310	Transcription antiterminator, PTS operon regulator		-0.518221			-0.770687			-0.345481					0
CD630_30330	trxA1 Thioredoxin		-0.46507			0.225891			0.372056					0
CD630_30350	phenazine biosynthesis protein, phzf family		-0.518221			-0.398631			0.159452					0
CD630_30360	Transporter, Major Facilitator Superfamily (MFS)		-0.544796			-0.943428			0.518221					0
CD630_30410	pepI Proline iminopeptidase (Proline aminopeptidase) (PIP), peptidase S33 family		0.0664392			-0.225891			-0.46507					0
CD630_30620	Transcriptional regulator, RpiR family		-0.0265755			-0.837126			-0.425207					0
CD630_30640	xylA Xylose isomerase		6.45783			0.903564			0.58466					0
CD630_30660	xylR Transcriptional regulator, Xylose repressor		-1.20918			0.0132879			-0.0531509					0
CD630_30680	xynB PTS system, xyloside-specific IIB component		0.783975			0.225891			0.279042					0
CD630_30720	conserved hypothetical protein		-0.279042	-3.98631		0.478358	1.67425		0.279042	1.32877				0
CD630_30730	putative membrane protein		-0.345481			-0.398631			0.225891					0
CD630_30840	garK Glycerate kinase		-0.132877			0.0398627			0.358769					0
CD630_30950	bglA2 6-phospho-beta-glucosidase, bglA2		-0.265754			-0.624523			-0.704249					0
CD630_30980	bglG1 Transcription antiterminator, PTS operon regulator, bglG1			-0.398631			-5.84659			-0.0265755				0
CD630_30990	putative amidohydrolase, M20D family		-0.318905	-0.146165		-1.70083	0.491645		0.411919	-0.0531508				0
CD630_31030	PTS system, glucose-like IIA component		0.664385	-1.79384		0.159452	1.18261		0.571372	0.916852				0
CD630_31110	conserved hypothetical protein		0.305617			0.132877			-0.318905					0
CD630_31150	bglA4 6-phospho-beta-glucosidase, bglA4		-0.0664386			-0.279042			0.079727					0
CD630_31160	bglF3 PTS system, beta-glucoside-specific IIABC component, bglF3			0.93014			0.451782			-0.63781				0
CD630_31170	bglG2 Transcription antiterminator, PTS operon regulator, bglG2		-0.730824			0.0398627			-0.332193					0
CD630_31190	putative UDP-glycosyltransferase, MGT subfamily			-0.544796			3.1359			0.0265754				0
CD630_31240	bglA5 6-phospho-beta-glucosidase, bglA5			-0.411919			1.18261			-3.81357				0
CD630_31290	Glycosyl hydrolase/phosphorylase		-0.890277			1.60781			-0.239179					0
CD630_31560	phage integrase		0			-1.59453			-2.64425					0
CD630_31570	smpB SsrA-binding protein		0.212603			-0.372056			-0.0797264					0
CD630_31580	Transcriptional regulator, TRAP family		0.0930139	-0.119589		0.146165	1.08959		0.7574	0.597947				0
CD630_31640	rnr Ribonuclease R		-0.0398632			0			0.0531503					0
CD630_31670	putative phosphatidylethanolamine-binding regulatory protein		0.677673			1.31548			0.11959					0
CD630_31700	eno Enolase (2-phosphoglycerate dehydratase) (2-phospho-D-glycerate hydro-lyase)		1.02315	1.06302		1.47494	2.11275		0.518221	3.14919				0
CD630_31710	gpmI 2,3-bisphosphoglycerate-independent phosphoglycerate mutase (Phosphoglyceromutase) (BPG-independent PGAM) (iPGM)		0.411919	0.411919		1.68754	-1.28891		0.597947	1.99316				0
CD630_31720	tpi Triosephosphate isomerase (TIM) (Triose-phosphate isomerase)		1.84699	0.783975		1.50151	0.890277		0.903564	2.63097				0
CD630_31730	pgk Phosphoglycerate kinase		1.90014	0.504933		0.252467	-4.51782		1.0763	2.96316				0
CD630_31740	gapA Glyceraldehyde-3-phosphate dehydrogenase (GAPDH)		0.0930139	0.504933		0.0531503	2.12603		0	2.5911				0
CD630_31750	cggR Transcriptional regulator, SorC family		-0.372056	0.17274		0.358769	-1.34206		-0.677673	1.04973				0
CD630_31770	putative xanthine dehydrogenase		-0.0531509			-0.438494			0.637811					0
CD630_31810	putative amidohydrolase			-0.119589			1.80713			6.43125				0
CD630_31830	putative peptidase, M20 family		0.611235			1.3022			0.0265749					0
CD630_31840	dpaL1 Diaminopropionate ammonia-lyase		-1.34206			-1.26233			-0.531508					0
CD630_31890	putative NADPH-dependent FMN reductase		0.318905			0.34548			0.425207					0
CD630_31950	putative UvrABC system protein A 2 (UvrA protein 2) (Excinuclease ABC subunit A 2)			-0.146165			0.358768			0.318905				0
CD630_32050	putative nitroreductase		-0.744112	0.159453		-1.66096	1.95329		1.12946	0.318905				0
CD630_32120	conserved hypothetical protein		0.146165			0.159452			0.199316					0
CD630_32170	ABC-type transport system, ATP-binding protein			-1.88686			-1.10288			1.03644				0
CD630_32190	hslO 33 kDa chaperonin (Heat shock protein 33 homolog) (HSP33)		0.425207	0.0132877		-0.372056	0.358768		-0.611235	-0.0797263				0
CD630_32200	putative methyltransferase		-0.0531509			0.0930139			0.0531503					0
CD630_32201	Small acid-soluble spore protein		0.106301			-0.425207			0.531509					0
CD630_32210	putative peptidase, M20D family		-0.744112	-0.491645		0.0664392	0.438495		-0.318905	0.358768				0
CD630_32220	sdaB L-serine dehydratase		0.212603	-0.17274		0	-1.04973		-0.159452	2.41836				0
CD630_32230	dapA2 Dihydrodipicolinate synthase 2		-0.318905	-0.571372		-0.398631	0.0664386		-0.544796	-0.212603				0
CD630_32240	asd Aspartate-semialdehyde dehydrogenase		0.58466	-1.35535		-0.46507	-1.71411		-0.398631	2.76384				0
CD630_32250	dapA3 Dihydrodipicolinate synthase 3		0.544796	-0.571372		0.943428	0.0664386		1.18261	-0.212603				0
CD630_32260	dapB1 Dihydrodipicolinate reductase 1 (DHPR 1)		0.11959	1.35535		0.385344	2.31206		-0.332193	6.45783				0
CD630_32270	dapH 2,3,4,5-tetrahydropyridine-2,6-dicarboxylate N-acetyltransferase		1.22247	4.47796		-1.15603	-0.398631		-0.29233	3.36179				0
CD630_32280	putative membrane protein		0.079727			4.35837			-0.943428					0
CD630_32290	dapB2 Dihydrodipicolinate reductase 2 (DHPR 2)		-0.29233			-0.46507			-0.146165					0
CD630_32310	hpt1 Hypoxanthine phosphoribosyltransferase		0.744112	0.0531508		0.159452	0.17274		-0.0132877	0.411919				0
CD630_32370	prdF Proline racemase		-2.60439	-2.53795		-2.51138	-3.64083		-2.24562	-2.40508				0
CD630_32440	prdA D-proline reductase proprotein prdA		-3.44152	-4.33179		-1.99316	-2.93658		-2.67083	-2.40508				0
CD630_32450	prdR Transcriptional regulator, sigma-54-dependent		0.0930139			-0.17274			-0.372056					0
CD630_32470	prdC putative electron transfer protein		-2.11275	-2.40508		-1.16932	-1.5148		-2.0596	-1.58124				0
CD630_32500	conserved hypothetical protein		-0.17274			0.0531503			0.11959					0
CD630_32520	conserved hypothetical protein		-0.531508	0.0265754		-0.29233	0.225891		0.717537	-0.372056				0
CD630_32530	folC Folylpolyglutamate synthase		0.212603			0.199316			0.146165					0
CD630_32560	valS valyl-tRNA synthetase		0.079727	-0.571372		-0.690961	-0.518221		-0.411919	0.0398632				0
CD630_32650	Two-component response regulator		0.172741	-1.04973		-0.186028	-3.57439		0.385344	-0.29233				0
CD630_32690	putative oligoendopeptidase F, M3B family		0.106301	0.265754		-0.983291	-0.7574		0.132877	2.35193				0
CD630_32710	conserved hypothetical protein		-0.0664386	0.398631		0.172741	0		-0.0664386	-0.518221				0
CD630_32810	proC1 Pyrroline-5-carboxylate reductase		-0.0664386	0.544796		0.0664392	0.571372		0.239179	0.186028				0
CD630_32820	pflD Pyruvate formate-lyase		0.0265749	-0.597947		0.106301	-1.43507		-0.159452	2.69741				0
CD630_32830	pflE Pyruvate formate-lyase (activating enzyme)			1.68754			0.744112			-1.54137				0
CD630_32840	Serine protease, HrtA family		-0.0265755			0.132877			-0.0797264					0
CD630_32850	pgi Glucose-6-phosphate isomerase (GPI) (Phosphoglucose isomerase) (PGI) (Phosphohexose isomerase) (PHI)		1.03644	-0.0132877		0.783975	-1.00987		1.08959	2.01973				0
CD630_32860	putative sodium:phosphate symporter		-0.279042	-2.00644		0.225891	0.372056		0.0664392	-0.345481				0
CD630_32870	putative oxidoreductase, FAD dependent		-0.478358			0.239179			-0.425207					0
CD630_32880	conserved hypothetical protein		-0.0664386	-0.970003		0.11959	1.3022		0.292329	3.64083				0
CD630_32890	conserved hypothetical protein		0.0398627			0.46507			-0.132877					0
CD630_32900	conserved hypothetical protein		-0.17274			-0.17274			-0.199316					0
CD630_33000	engB GTP-binding protein EngB; putative endoglucanase		0.225891			0.212603			0.0265749					0
CD630_33010	lon ATP-dependent protease La, S16 peptidase family		0.491646	-0.239179		-1.19589	-1.94001		-0.478358	1.04973				0
CD630_33040	clpX ATP-dependent Clp protease ATP-binding subunit clpX		0.159452	-0.332193		0.292329	-2.81699		0.358769	0.531509				0
CD630_33050	clpP1 ATP-dependent Clp protease proteolytic subunit 1		0.624522	0.186028		0.518221	-3.06946		0.159452	1.82042				0
CD630_33060	tig Trigger factor (TF)		1.27562	0.345481		0.531509	0.7574		0.571372	3.17576				0
CD630_33070	putative phosphoesterase		0			-0.0398632			-0.186028					0
CD630_33080	rph Bifunctional enzyme, tRNA nucleotidyltransferase ; Nucleoside-triphosphatase		0.318905	-0.279042		0.0930139	-1.55466		-0.504933	0.916852				0
CD630_33090	ligA DNA ligase (Polydeoxyribonucleotide synthase [NAD+])		0.46507	-0.265754		-0.159452	1.10288		0.332192	-0.996579				0
CD630_33100	putative D-isomer specific 2-hydroxyacid dehydrogenase		-0.332193			-0.0265755			-0.438494					0
CD630_33110	conserved hypothetical protein			-1.46165			0.438495			-0.252466				0
CD630_33140	hydA Iron hydrogenase		0.385344			-0.186028			0.624522					0
CD630_33150	hydN2 putative oxidoreductase, Fe-S subunit		-0.46507			0.279042			0.0531503					0
CD630_33230	conserved hypothetical protein			1.50151			-0.890277			2.83028				0
CD630_33540	putative tRNA-binding protein		-0.17274			0.106301			-1.12946					0
CD630_33550	putative nitroreductase		0.863701			1.4085			0.903564					0
CD630_33650	putative diguanylate kinase signaling protein		-0.239179			0.305617			0.438494					0
CD630_33670	conserved hypothetical protein		-0.411919			0.544796			-0.17274					0
CD630_33700	putative recombinase Tn916-like, CTn7-Orf1			1.47494			3.48138			2.84357				0
CD630_33930	rumA 23S rRNA (uracil-5-)-methyltransferase RumA (23S rRNA(M-5-U1939)-methyltransferase)		-0.0398632			-0.225891			-0.119589					0
CD630_33940	pyk Pyruvate kinase (PK)		1.0763	0.704249		0.837126	1.24905		0.996578	2.25891				0
CD630_33950	pfkA 6-phosphofructokinase (Phosphofructokinase) (Phosphohexokinase)		1.42179	1.19589		-0.0664386	1.63439		0.943428	2.24562				0
CD630_33960	dnaE DNA polymerase III DnaE subunit alpha		-0.212603			0.172741			0.558083					0
CD630_33970	whiA putative sporulation transcription regulator whiA		-0.093014			0.079727			-0.0531509					0
CD630_33980	putative hydrolase, NUDIX family		-0.093014			0.425207			0.239179					0
CD630_33990	conserved hypothetical protein, UPF0052 family		-0.438494			-0.318905			-0.0132877					0
CD630_34000	upf0042 nucleotide-binding protein hmpref0220_2799		0.0265749	0.265754		0.0664392	-2.19247		-0.0265755	1.35535				0
CD630_34020	murB UDP-N-acetylenolpyruvoylglucosamine reductase		-0.0398632			1.06302			-0.863701					0
CD630_34040	cls1 Cardiolipin synthetase (Cardiolipin synthase) (CL synthase)		1.02315			-0.186028			0.571372					0
CD630_34050	putative iron-only hydrogenase,electron-transferring subunit HymA-like		0.531509			1.19589			0.624522					0
CD630_34060	putative iron-only hydrogenase,electron-transferring subunit HymB-like		0.783975	0.558084		0.318905	-1.32877		0.677673	1.76727				0
CD630_34070	putative iron-only hydrogenase, catalytic subunit HymC-like		1.0763	-1.02315		-0.252466	-2.20576		0.637811	1.56795				0
CD630_34080	putative DNA mismatch repair ATPase MutS			-0.823838			0.624523			-0.504933				0
CD630_34090	scoC PTS system, HPr kinase/phosphorylase		-0.132877			0.0398627			0.0132879					0
CD630_34100	uvrC Excinuclease ABC subunit C		-0.252466			-0.0531509			-0.0398632					0
CD630_34110	uvrA Excinuclease ABC subunit A		0.544796	0.0797263		-0.996579	0.212603		-0.119589	-0.132877				0
CD630_34120	uvrB Excinuclease ABC subunit B		0.0398627			-0.0531509			-0.0132877					0
CD630_34130	putative nucleotide pyrophosphatase			0.544796			1.75398			-0.199316				0
CD630_34190	hemB Delta-aminolevulinic acid dehydratase (porphobilinogen synthase)		0.332192	1.18261		0.0398627	2.4848		0.0132879	0.970003				0
CD630_34200	cobA + hemD Bifunctional uroporphyrinogen-III methyltransferase/uroporphyrinogen-III synthase		0.132877	0.531509		0.544796	-1.75398		0.46507	2.4848				0
CD630_34210	hemC Porphobilinogen deaminase (PBG) (Hydroxymethylbilane synthase) (HMBS) (Pre-uroporphyrinogen synthase)		-0.0531509			0.0531503			-0.0132877					0
CD630_34220	cbiK Sirohydrochlorin cobaltochelatase		0.358769	0.504933		0.172741	-1.94001		0.11959	2.75056				0
CD630_34230	cbiJ Cobalt-precorrin-6A reductase		0.159452			0.531509			0					0
CD630_34240	cbiH Cobalt-precorrin-3B C(17)-methyltransferase (Cobalt-precorrin-3 methyltransferase) (Cobalt-precorrin-3 methylase)		0.0132879	-0.318905		0.0664392	-0.265754		-0.239179	1.38192				0
CD630_34260	cbiF Cobalt-precorrin-4 C(11)-methyltransferase (Cobalt-precorrin-3 methylase)		-0.544796	-1.11617		-1.35535	1.3022		-1.0763	0.823838				0
CD630_34270	cbiT Cobalt-precorrin-6Y C(15)-methyltransferase		0.0265749	0.385344		0.597947	-0.279042		0.279042	0.132877				0
CD630_34280	cbiE Cobalt-precorrin-6Y C(5)-methyltransferase (Cobalt-precorrin-6 methyltransferase) (Cobalt-precorrin-6Y methylase)		0.252467			-0.318905			-0.0531509					0
CD630_34290	cbiD Cobalt-precorrin-6A synthase [deacetylating]		0.0265749			-0.279042			-0.0398632					0
CD630_34300	cbiC Cobalt-precorrin-8X methylmutase (Cobalt-precorrin isomerase) (HBA synthase)		-0.0531509	2.53795		-0.146165	-1.35535		-0.0265755	3.74713				0
CD630_34320	cobD Threonine-phosphate decarboxylase (L-threonine-O-3-phosphate decarboxylase), CobD/CbiB family		-1.94001			-1.10288			0.704249					0
CD630_34340	cobB Cobyrinic acid A,C-diamide synthase		-0.0531509			0.0531503			0.0132879					0
CD630_34350	cobQ Cobyric acid synthase CobQ		0.876989	0.411919		0.292329	0.451782		-0.119589	0.132877				0
CD630_34390	cobT Nicotinate-nucleotide--dimethylbenzimidazole phosphoribosyltransferase (NN:DBI PRT) (N(1)-alpha-phosphoribosyltransferase)		1.04973			1.04973			0.332192					0
CD630_34400	putative glycoside hydrolase-type carbohydrate-binding protein		0.0398627			-0.252466			0.385344					0
CD630_34500	putative oxidoreductase with NAD(P)-binding Rossmann-fold domain		-0.372056			-0.318905			-0.943428					0
CD630_34530	N-acetylglucosamine-6-phosphate deacetylase		0.478358			-0.119589			0.358769					0
CD630_34550	putative carboxy-terminal protease		-1.47494			-0.491645			-0.783975					0
CD630_34560	5-formyltetrahydrofolate cyclo-ligase		0.411919			0.106301			-0.225891					0
CD630_34580	putative membrane protein		0.358769			-1.02315			-0.558084					0
CD630_34590	tkt2 Transketolase, pyridine binding subunit		0.079727			0.0930139			-0.0531509					0
CD630_34600	tkt3 Transketolase, thiamine diphosphate binding subunit		0.106301	1.38192		0.438494	-0.318905		0.558083	2.21905				0
CD630_34630	alr2 Alanine racemase 2		0.0664392	0.186028		-0.132877	-0.0265755		-0.119589	0.159453				0
CD630_34650	uncharacterised CBS domain protein		0.0930139	0.119589		0.46507	0.29233		0.11959	0.531509				0
CD630_34670	atpC1 ATP hydrolase epsilon chain		-0.0265755	-0.0664386		0.186028	0.664386		0.225891	0.438495				0
CD630_34680	atpD1 ATP synthase subunit beta (ATPase subunit beta) (ATP synthase F1 sector subunit beta )		0.823838	0.677673		-0.0797264	-0.783975		0.0930139	3.0296				0
CD630_34690	atpG ATP synthase gamma chain (ATP synthase F1 sector gamma subunit )		-0.093014	-0.345481		-0.451782	0.252467		-0.0132877	1.19589				0
CD630_34700	atpA1 ATP synthase subunit alpha (ATPase subunit alpha) (ATP synthase F1 sector subunit alpha)		0.558083	0.876989		-0.890277	-0.956715		-0.146165	2.9233				0
CD630_34710	atpF1 ATP synthase subunit delta (ATP synthase F1 sector subunit delta)		1.02315	-0.0132877		-0.7574	3.12261		0.0398627	-0.398631				0
CD630_34720	atpB1 ATP synthase subunit b (ATP synthase F0 sector subunit b)		-0.146165	0.491645		-0.690961	0.425207		0.0930139	2.00644				0
CD630_34770	putative dCMP deaminase		-0.385344			0.0132879			0.252467					0
CD630_34790	upp Uracil phosphoribosyltransferase (UMP pyrophosphorylase) (UPRTase)		-0.0132877	-0.372056		-0.0132877	0.0132877		0.0265749	0.0265754				0
CD630_34800	rpiB2 Ribose-5-phosphate isomerase 2		0.132877	1.38192		-0.225891	0.651098		0.58466	0.81055				0
CD630_34810	Protein-tyrosine phosphatase reductase		-0.119589			-0.372056			-0.186028					0
CD630_34820	putative RNA-binding protein		1.04973	-0.704249		0.823838	-0.7574		0.664385	0.63781				0
CD630_34840	prfA Peptide chain release factor 1 (RF-1)		0.0265749	-0.46507		-0.0664386	-1.96658		0.252467	3.2422				0
CD630_34850	hemK Modification methylase HemK		0.252467			0.252467			-0.265754					0
CD630_34860	putative membrane protein		0			-0.225891			-0.279042					0
CD630_34861	rpmE 50S ribosomal protein L31		0.385344	-0.0132877		-0.332193	2.41836		0.46507	0.0531508				0
CD630_34870	rho Transcription termination factor Rho		0.597947	-0.146165		0.358769	-2.45823		0.0265749	1.24905				0
CD630_34880	gtaB1 UTP--glucose-1-phosphate uridylyltransferase (general stress protein 33)		1.32877	-1.44836		0.637811	1.99316		1.36863	1.0763				0
CD630_34890	putative oligoendopeptidase F, peptidase M3B family		-1.59453			-1.90014			-1.11617					0
CD630_34910	putative exopolyphosphatase		0.46507			0.332192			0.518221					0
CD630_34960	hupA Non-specific DNA-binding protein HBsu; signal recognition particle-like (SRP) component		0.332192	0.478358		0.916852	1.38192		0.664385	1.55466				0
CD630_34970	Bifunctional protein [Includes: Tetrapyrrole methylase; NTP pyrophosphohydrolase MazG]		0.425207			0.491646			-0.17274					0
CD630_34980	spoVB Stage V sporulation protein B		-0.411919			0.744112			0.996578					0
CD630_35000	prsA1 Peptidylprolyl isomerase PrsA-like		-0.093014			0.358769			0.411919					0
CD630_35010	mfd Transcription-repair coupling factor (TRCF ATP-dependent helicase mfd)		-1.39521			0.411919			-0.717537					0
CD630_35020	pth Peptidyl-tRNA hydrolase (PTH)		0.0930139			0.651098			-0.438494					0
CD630_35130	putative pilin protein		-1.36863	1.7274		-0.518221	1.26233		-1.63439	3.2422				0
CD630_35140	prs Ribose-phosphate pyrophosphokinase		-0.504933	-0.956715		0.385344	-4.25207		-0.451782	0.265754				0
CD630_35150	glmU Bifunctional protein GlmU [Includes: UDP-N-acetylglucosamine pyrophosphorylase ; Glucosamine-1-phosphate N-acetyltransferase]		-0.159452	0.504933		-0.093014	-0.29233		-0.0664386	-0.279042				0
CD630_35160	spoVG Regulator required for spore cortex synthesis		0.265754			0.425207			0.0930139					0
CD630_35170	purR Transcriptional regulator, Purine operon repressor		0.0265749			0.079727			0.0265749					0
CD630_35180	murC UDP-N-acetylmuramate--L-alanine ligase (UDP-N-acetylmuramoyl-L-alanine synthetase)		-0.106302	0.252467		0.172741	-1.24904		0.0398627	0.252467				0
CD630_35210	putative peptidase T, M20B family		0.478358	0.411919		1.18261	3.0296		1.0763	3.04289				0
CD630_35230	ksgA Dimethyladenosine transferase (S-adenosylmethionine-6-N', N'-adenosyl(rRNA) dimethyltransferase)		-0.0531509	0.0664386		-0.0398632	-0.478358		-0.783975	-1.43507				0
CD630_35240	putative DNA-binding protein		-0.17274			-0.17274			0.0664392					0
CD630_35390	putative deoxyribonuclease		-0.518221	-1.31548		0.239179	0.199316		-0.0531509	0.664386				0
CD630_35400	metG Methionyl-tRNA synthetase (Methionine--tRNA ligase) (MetRS)			-0.544796			-0.837126			1.04973				0
CD630_35430	putative nicotinate phosphribosyltransferase		0.186028	0.63781		0.478358	-1.4085		0.438494	1.8337				0
CD630_35440	Transcriptional regulator, AsnC/Lrp family		1.20918	-0.106302		0.451782	2.41836		0.903564	0.451782				0
CD630_35460	rsmI ribosomal rna small subunit methyltransferase		-0.0797264			-0.0797264			0.0265749					0
CD630_35470	putative methyltransferase		-0.239179			-0.0265755			0.0132879					0
CD630_35480	putative YaaT-like protein involved in sporulation or related to DNA replication		0.159452	-0.744112		0.34548	-0.358768		0.438494	-0.106302				0
CD630_35490	DNA polymerase III, delta prime subunit		0.292329			0.571372			0.398632					0
CD630_35500	tmk Thymidylate kinase (dTMP kinase)		-0.425207			0.132877			0.172741					0
CD630_35520	lysS Lysyl-tRNA synthetase (Lysine--tRNA ligase) (LysRS)		0.0531503	-0.597947		-1.04973	-3.1359		-0.491645	1.43507				0
CD630_35530	greA Transcription elongation factor greA (Transcript cleavage factor GreA)		0.478358	-0.451782		-0.677673	0.690961		1.3022	1.75398				0
CD630_35540	dusB transfer RNA-dihydrouridine synthase		-0.584659			-0.225891			-0.0398632					0
CD630_35550	coaX Type III pantothenate kinase (Pantothenic acid kinase) (PanK-III)		-0.0398632	0.0531508		-0.093014	1.11617		-0.0797264	0.398631				0
CD630_35570	putative peptidase		0.079727			-0.17274			0.212603					0
CD630_35590	ftsH2 Cell division protease FtsH2		0.491646	0.611235		-0.119589	0.252467		0.0265749	-0.837126				0
CD630_35600	tilS transfer RNA(Ile)-lysidine synthase (tRNA(Ile)-lysidine synthetase) (tRNA(Ile)-2-lysyl-cytidine synthase)		0.372056	-0.717537		-0.0664386	0.212603		0.0132879	-0.518221				0
CD630_35610	conserved hypothetical protein		-0.571372	-0.664386		-0.7574	0.212603		-0.29233	-1.91343				0
CD630_35620	murI Glutamate racemase		0.0930139			-0.239179			0.0664392					0
CD630_35650	Transcriptional regulator, GntR family		0.411919	-0.46507		0.079727	-1.14274		0	0.411919				0
CD630_35660	ispE 4-diphosphocytidyl-2-C-methyl-D-erythritol kinase (4-(cytidine-5'-diphospho)-2-C-methyl-D-erythritol kinase)		-1.54137			-0.81055			-0.411919					0
CD630_35690	Sporulation-specific protease		-0.305617			0.318905			-0.225891					0
CD630_35700	putative peptidase, M19 family		-0.17274	-3.52124		0.199316	-1.00987		-0.438494	2.51138				0
CD630_35701	conserved hypothetical protein		-0.478358			-0.385344			0					0
CD630_35710	conserved hypothetical protein		-0.186028	-0.17274		0.279042	0.212603		0.358769	2.28549				0
CD630_35810	conserved hypothetical protein		0.305617			0.225891			-0.438494					0
CD630_35820	putative pseudouridine synthase RsuA-like		-0.119589			-0.132877			-0.451782					0
CD630_35880	carB1 Carbamoyl-phosphate synthase large chain 1		0.265754	0.186028		-1.79384	-1.04973		-0.664385	0.305617				0
CD630_35890	carA Carbamoyl-phosphate synthase small chain		-0.265754	-2.41836		0.0265749	-1.78055		-0.730824	2.12603				0
CD630_35900	carB2 Carbamoyl-phosphate synthase large chain 2		0.172741	-2.15261		-0.279042	-2.98974		-2.2722	-0.332193				0
CD630_35910	carA1 Carbamoyl-phosphate synthase small chain		0.797263	-2.41836		0.704249	-1.78055		-1.35535	2.12603				0
CD630_35920	pyrF Orotidine 5'-phosphate decarboxylase (OMP decarboxylase) (OMPDCase) (OMPdecase)		-0.093014	-2.47151		-0.983291	-0.717537		-1.19589	-1.28891				0
CD630_35930	conserved hypothetical protein		-0.411919			0.332192			0.225891					0
CD630_35940	conserved hypothetical protein		0			-0.332193			0.478358					0
CD630_35950	Aminopeptidase		0.358769	0.0531508		0.079727	-2.07288		0.305617	1.58124				0
CD630_35960	putative homocysteine S-methyltransferase		0			0.0265749			-0.146165					0
CD630_35980	luxS S-ribosylhomocysteine lyase (Autoinducer-2 production protein luxS) (AI-2 synthesis protein)		-0.531508			0.876989			1.50151					0
CD630_36000	Two-component response regulator, CheY family		0.106301	1.70083		-0.0531509	0.491645		-0.106302	-0.890277				0
CD630_36010	D-alanyl-D-alanine carboxypeptidase, M15 family (DD-peptidase) (DD-carboxypeptidase)		0.837126			0.438494			-0.358768					0
CD630_36020	putative ATPase		0.106301			-0.651098			-0.890277					0
CD630_36040	nad dependent epimerase/dehydratase family protein		0.279042			0.265754			-0.398631					0
CD630_36050	putative phosphatase		0.186028			-1.32877			0.983291					0
CD630_36051	Ferredoxin		0.438494	-0.783975		-0.252466	0.46507		-0.0265755	-0.425207				0
CD630_36070	putative iron-sulfur assembly protein		0.385344	1.74069		0.876989	1.56795		1.00987	1.82042				0
CD630_36080	ABC-type transport system, ATP-binding protein		0.252467	0.186028		0.863701	1.22247		-0.252466	2.53795				0
CD630_36090	conserved hypothetical protein		0.983291	3.69398		2.07288	0.544796		0.106301	6.63057				0
CD630_36100	putative glyoxalase		-0.119589			0.398632			-0.186028					0
CD630_36150	Transcriptional regulator, MerR family		0.730824			0.531509			1.06302					0
CD630_36180	conserved hypothetical protein		-1.02315			-0.664385			-0.571372					0
CD630_36190	putative acyl-CoA N-acyltransferase		0			-0.544796			0.172741					0
CD630_36300	PTS system, fructose/mannitol-family IIB component		0.385344			0.186028			-0.132877					0
CD630_36380	conserved hypothetical protein			-0.318905			-0.504933			-1.26233				0
CD630_36420	putative selenocysteine synthase		1.47494	1.38192		0.996578	-4.81015		-1.94001	0.398631				0
CD630_36450	licC PTS system, lichenan-specific IIC component			0.677673			-0.651098			0.106302				0
CD630_36460	Transcriptional regulator, GntR family		0.358769			-0.093014			-1.50151					0
CD630_36470	licA PTS system, lichenan-specific IIA component		0.372056			0.491646			0.279042					0
CD630_36490	rlmH Ribosomal RNA large subunit methyltransferase H,SPOUT methyltransferase family		0.318905			-0.225891			-0.0398632					0
CD630_36500	PTS system, lactose/cellobiose-family IIC component		-1.39521			-1.59453			-2.19247					0
CD630_36510	putative metallo-beta-lactamase-like hydrolase			0.146165			0.305617			2.9233				0
CD630_36530	dnaD DNA replication protein DnaD/DnaB		-0.0664386			-0.239179			-0.624523					0
CD630_36540	dnaI Helicase loader ATPase, dnaI		-0.0398632			-0.0531509			0.425207					0
CD630_36550	purA Adenylosuccinate synthetase (IMP--aspartate ligase) (AdSS) (AMPSase)		-0.279042	-0.438494		-0.372056	-1.3022		-0.132877	1.22247				0
CD630_36560	conserved hypothetical protein		-0.0398632			0.11959			-0.199316					0
CD630_36570	dnaC Replicative DNA helicase, dnaC		0.132877			-0.305617			0.0265749					0
CD630_36580	rplI 50S ribosomal protein L9		0.318905	0.823838		0.265754	0.106302		0.664385	2.07288				0
CD630_36590	putative signal transduction phosphoesterase		-0.106302			-0.239179			0.0265749					0
CD630_36610	uncharacterised protein		0.265754			0.0132879			0.544796					0
CD630_36611	rpsR 30S ribosomal protein S18		0.239179	-0.0531508		-0.279042	0.132877		0.451782	1.10288				0
CD630_36620	ssb1 Single-stranded DNA-binding protein (Helix-destabilizing protein)		0.0531503	1.11617		0.664385	0.225891		1.08959	-0.504933				0
CD630_36630	rpsF 30S ribosomal protein S6		-0.159452	0.093014		-0.186028	-0.797263		0.252467	0.690961				0
CD630_36640	putative aminotransferase		1.78055	-0.411919		1.19589	-3.9996		-0.0132877	0.943428				0
CD630_36650	conserved hypothetical protein			-0.876989			0.46507			0.252467				0
CD630_36660	conserved hypothetical protein		0.11959	-0.438494		-0.571372	-0.531508		0.305617	0.491645				0
CD630_36670	selenium metabolism protein yedf		-0.81055	0.093014		-0.0531509	-0.132877		-0.159452	1.03644				0
CD630_36680	Transcriptional regulator, TPR family		0.11959	-0.225891		0.239179	-0.106302		-0.239179	0.823838				0
CD630_36690	putative exported protein		-0.146165	-2.15261		0.810551	0.863701		0.810551	1.67425				0
CD630_36700	putative cysteine desulfurase family protein		0.239179	0.372056		0.558083	0.0664386		0.0930139	-0.29233				0
CD630_36710	spo0J Stage 0 sporulation protein J, site-specific DNA-binding protein		-0.0398632			0.411919			0.225891					0
CD630_36720	soj Transcriptional regulator, sporulation initiation inhibitor, chromosome partitioning protein		-0.0664386			-0.531508			-0.093014					0
CD630_36730	putative stage 0 sporulation protein,DNA-binding protein Spo0J-like		-0.29233	-0.664386		-0.996579	-0.199316		0.225891	-0.252466				0
CD630_36750	mnmG transfer RNA uridine 5-carboxymethylaminomethyl modification enzyme MnmG (Glucose-inhibited division protein A)		-0.132877	-1.26233		-1.24905	2.60439		-0.863701	1.92672				0
CD630_36760	mnmE transfer RNA modification GTPase MnmE		-0.225891	0.664386		-0.279042	-1.60781		-0.0398632	0.438495				0
CD630_36770	jag putative SpoIIIJ-associated RNA/ssDNA-binding protein Jag		0.132877	0.0797263		0.199316	0.0132877		-0.0398632	-0.265754				0
CD630_36780	oxaA1 Sporulation membrane protein SpoIIIJ		0.279042	0.558084		-0.0531509	0.305617		-0.212603	-0.265754				0
CD630_36790	rnpA Ribonuclease P protein component (RNaseP protein) (RNase P protein) (Protein C5)		-0.305617			-0.0797264			-0.186028					0
CD630_00040	recF DNA replication and repair protein RecF											0		0
CD630_00130	putative mechanosensitive ion channel protein											0		0
CD630_00150	tadA transfer RNA specific adenosine deaminase											0		0
CD630_00200	conserved hypothetical protein											0		0
CD630_00230	ctsR Transcriptional regulator, CtsR family											0		0
CD630_00280	disA DNA integrity scanning protein disA											0		0
CD630_00310	Transcriptional regulator, AraC family											0		0
CD630_00320	putative beta-glucosidase											0		0
CD630_00330	putative glycoside hydrolase											0		0
CD630_00340	putative xylose transporter, sodium:galactoside symporter family											0		0
CD630_00350	Transcriptional regulator											0		0
CD630_00360	acoA Acetoin dehydrogenase E1 component (TPP-dependent alpha subunit)											0		0
CD630_00370	acoB Acetoin dehydrogenase E1 component (TPP-dependent beta subunit)											0		0
CD630_00380	acoC Acetoin dehydrogenase E2 component (dihydrolipoamide acetyltransferase)											0		0
CD630_00400	Transcription antiterminator, PTS operon regulator											0		0
CD630_00410	PTS system, galactitol-specific IIA component											0		0
CD630_00420	PTS system, galactitol-specific IIB component											0		0
CD630_00430	PTS system, galactitol-specific IIC component											0		0
CD630_00440	conserved hypothetical protein											0		0
CD630_00450	putative sugar-phosphate aldolase											0		0
CD630_00470	ispD 2-C-methyl-D-erythritol 4-phosphate cytidylyltransferase											0		0
CD630_00511	conserved hypothetical protein											0		0
CD630_00560	putative ribonuclease											0		0
CD630_00570	sigH RNA polymerase factor sigma-70											0		0
CD630_00710	tuf Elongation factor EFTu/EF1A (EF-Tu)											0		0
CD630_01060	cwlD Germination-specific N-acetylmuramoyl-L-alanine amidase, Autolysin											0		0
CD630_01090	nrdG Anaerobic ribonucleoside-triphosphate reductase-activating protein											0		0
CD630_01111	conserved hypothetical protein											0		0
CD630_01220	putative exported protein											0		0
CD630_01240	spoIID Stage II sporulation protein D											0		0
CD630_01250	putative cell wall endopeptidase											0		0
CD630_01260	spoIIID Stage III sporulation protein D											0		0
CD630_01280	fabZ (3R)-hydroxymyristoyl-[acyl-carrier-protein] dehydratase											0		0
CD630_01290	putative sporulation protein yyac											0		0
CD630_01310	putative membrane protein											0		0
CD630_01330	putative phosphoribosyl transferase											0		0
CD630_01340	Transcription antiterminator, PTS operon regulator											0		0
CD630_01350	PTS system, lactose/cellobiose-family IIA component											0		0
CD630_01370	PTS system, lactose/cellobiose-family IIC component											0		0
CD630_01380	glycine/sarcosine/betaine reductase b											0		0
CD630_01390	N(4)-(beta-N-acetylglucosaminyl)-L-asparaginase											0		0
CD630_01400	putative peptidase											0		0
CD630_01410	cutC Copper homeostasis protein											0		0
CD630_01470	putative transporter											0		0
CD630_01480	uncharacterised protein											0		0
CD630_01500	putative peptidase, M22 family											0		0
CD630_01510	rimI putative alanine acetyltransferase, ribosomal family											0		0
CD630_01530	putative 4-hydroxyphenylacetate decarboxylase,catalytic subunit HpdB											0		0
CD630_01540	putative 4-hydroxyphenylacetate decarboxylase,regulatory subunit HpdC											0		0
CD630_01550	putative 4-hydroxyphenylacetate decarboxylase,activating subunit HpdA; putative glycyl-radical activating family protein											0		0
CD630_01560	putative membrane-membrane-associated CAAX amino terminal protease											0		0
CD630_01600	Two-component response regulator											0		0
CD630_01610	ABC-type transport system, multidrug-family ATP-binding protein											0		0
CD630_01620	putative radical SAM-family protein											0		0
CD630_01630	conserved hypothetical protein											0		0
CD630_01631	conserved hypothetical protein											0		0
CD630_01632	uncharacterised protein											0		0
CD630_01640	putative membrane protein											0		0
CD630_01650	putative amino acid transporter											0		0
CD630_01660	putative peptidase, M20D family											0		0
CD630_01670	Transcriptional regulator, sigma-54-dependent											0		0
CD630_01680	putative cyclic nucleotide-binding protein											0		0
CD630_01690	putative drug/sodium antiporter, MATE family											0		0
CD630_01720	fwde family protein											0		0
CD630_01721	fdxA Ferredoxin (4Fe-4S cluster-containing protein) (fdx-like)											0		0
CD630_01730	putative lipoprotein											0		0
CD630_01780	putative ATPase											0		0
CD630_01810	putative membrane-associated metalloprotease,M56 family											0		0
CD630_01811	conserved hypothetical protein											0		0
CD630_01820	conserved hypothetical protein											0		0
CD630_01830	putative cell wall hydrolase											0		0
CD630_01890	Transcriptional regulator, LysR family											0		0
CD630_01900	putative membrane protein											0		0
CD630_01920	cls Cardiolipin synthetase 1											0		0
CD630_01981	conserved hypothetical protein											0		0
CD630_02010	putative chromate transporter											0		0
CD630_02020	conserved hypothetical protein											0		0
CD630_02030	putative UvrABC system protein A 1 (UvrA protein 1) (Excinuclease ABC subunit A 1)											0		0
CD630_02040	putative signaling protein											0		0
CD630_02050	Transcription antiterminator, PTS operon regulator											0		0
CD630_02070	PTS system, fructose-like IIC component											0		0
CD630_02110	licC CTP:phosphocholine cytidylyltransferase											0		0
CD630_02120	putative sulfatase											0		0
CD630_02130	putative spore coat protein											0		0
CD630_02140	uncharacterised protein											0		0
CD630_02150	Transposase IS200/IS605-like OrfA											0		0
CD630_02160	Transposase IS200/IS605-like OrfB											0		0
CD630_02220	purN Phosphoribosylglycinamide formyltransferase											0		0
CD630_02260	putative lytic transglycosylase											0		0
CD630_02270	conserved hypothetical protein											0		0
CD630_02290	flgM Negative regulator of flagellin synthesis (Anti-sigma-d factor)											0		0
CD630_02300	putative flagellar biosynthesis protein											0		0
CD630_02310	flgK Flagellar hook-associated protein FlgK (or HAP1)											0		0
CD630_02340	csrA Carbon storage regulator homolog CsrA											0		0
CD630_02380	conserved hypothetical protein											0		0
CD630_02410	flagella glycosylation phosphoserine phosphatase											0		0
CD630_02420	putative nucleoside triphosphate transferase											0		0
CD630_02430	flagella glycosylation methyltransferase domain protein											0		0
CD630_02440	putative CDP-glycerol:Poly(glycerophosphate) glycerophosphotransferase											0		0
CD630_02450	flgB Flagellar basal-body rod protein FlgB											0		0
CD630_02460	flgC Flagellar basal-body rod protein FlgC											0		0
CD630_02470	fliE Flagellar hook-basal body complex protein FliE											0		0
CD630_02490	fliG Flagellar motor switch protein FliG											0		0
CD630_02500	fliH Flagellar assembly protein FliH											0		0
CD630_02520	fliJ Flagellar protein FliJ											0		0
CD630_02530	fliK Flagellar hook-length control protein FliK											0		0
CD630_02540	flgD Basal-body rod modification protein FlgD											0		0
CD630_02551	FlbD Flagellar protein FlbD											0		0
CD630_02570	motB Flagellar motor rotation protein MotB (Chemotaxis protein MotB)											0		0
CD630_02590	fliZ Flagellar protein FliZ											0		0
CD630_02600	fliP Flagellar biosynthesis protein FliP											0		0
CD630_02610	fliQ Flagellar biosynthetic protein FliQ											0		0
CD630_02620	flhB Bifunctional flagellar biosynthesis protein FliR/FlhB											0		0
CD630_02630	flhA Flagellar biosynthesis protein FlhA											0		0
CD630_02650	flhG Flagellar number regulator FlhG											0		0
CD630_02670	putative flagellar protein											0		0
CD630_02671	putative flagellar protein											0		0
CD630_02680	flgG1 Flagellar hook-basal body complex protein FlgG1											0		0
CD630_02690	flgG Flagellar basal body rod protein FlgG											0		0
CD630_02710	fliN1 Flagellar motor switch phosphatase FliN1											0		0
CD630_02720	conserved hypothetical protein											0		0
CD630_02731	conserved hypothetical protein											0		0
CD630_02750	splB Spore photoproduct (thymine dimer) lyase,radical S-adenosylmethionine superfamily											0		0
CD630_02760	Transcriptional regulator, AraC family											0		0
CD630_02780	Transcriptional regulator, hxlR family											0		0
CD630_02810	conserved hypothetical protein											0		0
CD630_02820	putative PHP hydrolase											0		0
CD630_02830	Transcription antiterminator, PTS operon regulator											0		0
CD630_02840	PTS system, mannose/fructose/sorbose IIA component											0		0
CD630_02850	PTS system, mannose/fructose/sorbose IIB component											0		0
CD630_02860	PTS system, mannose/fructose/sorbose IIA component											0		0
CD630_02870	PTS system, mannose/fructose/sorbose IIB component											0		0
CD630_02880	PTS system, mannose/fructose/sorbose IIC component											0		0
CD630_02890	PTS system, mannose/fructose/sorbose IID component											0		0
CD630_02910	putative peptidase, M20A family											0		0
CD630_02920	Transcriptional regulator, HTH-type											0		0
CD630_02921	uncharacterised protein											0		0
CD630_02930	ABC-type transport system,bacitracin/multidrug-family ATP-binding protein											0		0
CD630_02940	ABC-type transport system,bacitracin/multidrug-family permease											0		0
CD630_02960	conserved hypothetical protein											0		0
CD630_02970	bioB Biotin synthase											0		0
CD630_02990	rbsK Ribokinase, pfkB family											0		0
CD630_03020	rbsC ABC-type transport system, ribose-specific permease											0		0
CD630_03050	putative glutamate carboxypeptidase											0		0
CD630_03060	conserved hypothetical protein											0		0
CD630_03070	putative chaperone protein											0		0
CD630_03080	putative membrane protein											0		0
CD630_03100	conserved hypothetical protein											0		0
CD630_03110	putative spore coat assembly asparagine-rich protein											0		0
CD630_03140	putative membrane protein											0		0
CD630_03150	conserved hypothetical protein											0		0
CD630_03160	ABC-type transport system, permease											0		0
CD630_03170	ABC-type transport system, permease											0		0
CD630_03180	ABC-type transport system,bacitracin/multidrug-family ATP-binding protein											0		0
CD630_03181	conserved hypothetical protein											0		0
CD630_03190	Two-component sensor histidine kinase											0		0
CD630_03200	Two-component response regulator											0		0
CD630_03210	conserved hypothetical protein											0		0
CD630_03230	conserved hypothetical protein											0		0
CD630_03250	cbiN ABC-type transport system, cobalt-specific extracellular solute-binding protein											0		0
CD630_03320	bclA1 putative exosporium glycoprotein											0		0
CD630_03340	adhE Aldehyde-alcohol dehydrogenase											0		0
CD630_03350	conserved hypothetical protein											0		0
CD630_03360	ABC-type transport system, ATP-binding protein											0		0
CD630_03380	Two-component sensor histidine kinase											0		0
CD630_03430	conserved hypothetical protein											0		0
CD630_03460	putative phosphoesterase											0		0
CD630_03470	conserved hypothetical protein											0		0
CD630_03510	conserved hypothetical protein											0		0
CD630_03550	int Integrase Tn916-like, CTn1-Orf1											0		0
CD630_03560	xis Excisionase Tn916-like, CTn1-Orf2											0		0
CD630_03580	putative conjugative transposon protein Tn916-like, CTn1-Orf3											0		0
CD630_03590	putative RNA polymerase sigma factor Tn916-like,CTn1-Orf4											0		0
CD630_03600	Transcriptional regulator, GntR family,Tn916-like, CTn1-Orf5											0		0
CD630_03610	Two-component sensor histidine kinase Tn916-like,CTn1-Orf6											0		0
CD630_03620	Two-component response regulator Tn916-like,CTn1-Orf7											0		0
CD630_03630	ABC-type transport system, permease Tn916-like,CTn1-Orf8											0		0
CD630_03640	ABC-type transport system, ATP-binding protein Tn916-like, CTn1-Orf9											0		0
CD630_03650	ABC-type transport system, multidrug-family permease Tn916-like, CTn1-Orf10											0		0
CD630_03660	ABC-type transport system, multidrug-family ATP-binding protein Tn916-like, CTn1-Orf11											0		0
CD630_03670	Two-component sensor histidine kinase,Tn916-like,CTn1-Orf12											0		0
CD630_03680	Two-component response regulator,Tn916-like,CTn1-Orf13											0		0
CD630_03690	putative conjugative transposon protein Tn916-like, CTn1-Orf14											0		0
CD630_03700	Transcriptional regulator, HTH-type Tn916-like,CTn1-Orf15											0		0
CD630_03710	putative conjugative transposon protein Tn916-like, CTn1-Orf16											0		0
CD630_03720	putative cell wall hydrolase Tn916-like,CTn1-Orf17											0		0
CD630_03730	putative membrane protein Tn916-like,CTn1-Orf18											0		0
CD630_03740	putative ATPase Tn916-like, CTn1-Orf19											0		0
CD630_03750	putative conjugative transposon protein Tn916-like, CTn1-Orf20											0		0
CD630_03760	putative antirestriction protein Tn916-like,CTn1-Orf21											0		0
CD630_03770	putative antirestriction protein Tn916-like,CTn1-Orf22											0		0
CD630_03780	putative conjugative transposon protein Tn916-like, CTn1-Orf23											0		0
CD630_03790	putative conjugative transposon protein Tn916-like, CTn1-Orf24											0		0
CD630_03800	putative conjugative transposon protein Tn916-like, CTn1-Orf25											0		0
CD630_03810	putative replication initiation factor Tn916-like, CTn1-Orf26											0		0
CD630_03820	putative conjugative transposon protein Tn916-like, CTn1-Orf27											0		0
CD630_03830	putative cell-division FtsK/SpoIIIE-family protein Tn916-like, CTn1-Orf28											0		0
CD630_03840	putative conjugative transposon protein DUF961 family Tn916-like, CTn1-Orf29											0		0
CD630_03850	putative conjugative transposon protein DUF961 family Tn916-like, CTn1-Orf30											0		0
CD630_03851	conserved hypothetical protein											0		0
CD630_03860	putative cell surface protein											0		0
CD630_03890	bglA 6-phospho-beta-glucosidase, bglA											0		0
CD630_03900	bglG Transcription antiterminator, PTS operon regulator											0		0
CD630_03901	conserved hypothetical protein											0		0
CD630_03910	asnB Asparagine synthetase [glutamine-hydrolyzing]											0		0
CD630_03930	putative membrane protein											0		0
CD630_04080	conserved hypothetical protein											0		0
CD630_04081	putative conjugative transposon protein Tn1549-like, CTn2-Orf2											0		0
CD630_04090	putative replication initiation protein Tn1549-like, CTn2-Orf2											0		0
CD630_04100	putative conjugative transposon protein Tn1549-like, CTn2-Orf3											0		0
CD630_04110	putative conjugative transposon protein Tn1549-like, CTn2-Orf4											0		0
CD630_04120	putative conjugative transfer protein Tn1549-like, CTn2-Orf5											0		0
CD630_04121	putative conjugative transposon protein Tn1549-like, CTn2-Orf6											0		0
CD630_04130	putative single-strand DNA-binding protein Tn1549-like, CTn2-Orf7											0		0
CD630_04140	putative conjugative transposon protein Tn1549-like, CTn2-Orf8											0		0
CD630_04150	putative membrane protein Tn1549-like,CTn2-Orf9											0		0
CD630_04160	putative conjugative transposon protein Tn1549-like, CTn2-Orf10											0		0
CD630_04170	putative conjugative transposon protein Tn1549-like, CTn2-Orf11											0		0
CD630_04180	putative conjugative transposon protein Tn1549-like, CTn2-Orf12											0		0
CD630_04190	putative conjugative transposon protein Tn1549-like, CTn2-Orf13											0		0
CD630_04191	putative conjugative transposon protein Tn1549-like, CTn2-Orf14											0		0
CD630_04200	putative cell surface protein Tn1549-like,CTn2-Orf15											0		0
CD630_04210	DNA topoisomerase protein, type IA,Tn1549-like,CTn2-Orf16											0		0
CD630_04220	putative conjugative transposon protein Tn1549-like, CTn2-Orf17											0		0
CD630_04230	putative DNA/RNA helicase Tn1549-like,CTn2-Orf18											0		0
CD630_04240	putative nucleic acid-binding protein Tn1549-like, CTn2-Orf19											0		0
CD630_04250	putative endonuclease relaxase Tn1549-like,CTn2-Orf20											0		0
CD630_04260	putative conjugative transposon protein Tn1549-like, CTn2-Orf21											0		0
CD630_04270	Transcriptional regulator, HTH-type Tn1549-like,CTn2-Orf22											0		0
CD630_04280	Transcriptional regulator, AraC family Tn1549-like, CTn2-Orf23											0		0
CD630_04290	putative membrane protein Tn1549-like,CTn2-Orf24											0		0
CD630_04300	ABC-type transport system, cobalt-specific permease Tn1549-like, CTn2-Orf25											0		0
CD630_04310	ABC-type transport system, cobalt-specific ATP-binding protein Tn1549-like, CTn2-Orf26											0		0
CD630_04320	ABC-type transport system, multidrug-family permease Tn1549-like, CTn2-Orf27											0		0
CD630_04330	ABC-type transport system, multidrug-family permease Tn1549-like, CTn2-Orf28											0		0
CD630_04340	putative drug/sodium antiporter, MATE family,Tn1549-like, CTn2-Orf29											0		0
CD630_04341	putative conjugative transposon protein Tn1549-like, CTn2-Orf30											0		0
CD630_04350	putative sigma factor Tn1549-like, CTn2-Orf31											0		0
CD630_04351	putative conjugative transposon protein Tn1549-like, CTn2-Orf32											0		0
CD630_04352	putative conjugative transposon protein Tn1549-like, CTn2-Orf33											0		0
CD630_04360	putative recombinase Tn1549-like, CTn2-Orf34											0		0
CD630_04371	conserved hypothetical protein											0		0
CD630_04380	conserved hypothetical protein											0		0
CD630_04401	putative phage protein											0		0
CD630_04410	Transcriptional regulator, sigma-54-dependent											0		0
CD630_04420	ord 2,4-diaminopentanoate dehydrogenase											0		0
CD630_04430	ortA 2-amino-4-ketopentanoate thiolase alpha subunit											0		0
CD630_04440	ortB 2-amino-4-ketopentanoate thiolase beta subunit											0		0
CD630_04450	oraS D-ornithine aminomutase S component											0		0
CD630_04460	oraE D-ornithine aminomutase E component											0		0
CD630_04470	putative reactivating factor for adenosylcobalamine-dependent D-ornithine aminomutase											0		0
CD630_04480	orr ornithine racemase											0		0
CD630_04490	Na+/H+ antiporter, NhaA family											0		0
CD630_04500	putative transcriptional regulator											0		0
CD630_04520	putative hydrolase, NUDIX family											0		0
CD630_04530	putative hydrolase											0		0
CD630_04532	conserved hypothetical protein											0		0
CD630_04540	Transcriptional regulator, AraC family											0		0
CD630_04560	ABC-type transport system, ATP-binding protein											0		0
CD630_04570	putative membrane protein											0		0
CD630_04580	putative beta-lactamase											0		0
CD630_04590	ABC-type transport system, ATP-binding protein											0		0
CD630_04600	ABC-type transport system, permease											0		0
CD630_04610	Two-component sensor histidine kinase											0		0
CD630_04620	Two-component response regulator											0		0
CD630_04630	Transcriptional regulator, TetR family											0		0
CD630_04640	putative beta-lactamase-like hydrolase											0		0
CD630_04650	Transcriptional regulator, RpiR family											0		0
CD630_04660	Transcriptional regulator, RpiR family											0		0
CD630_04670	putative hydrolase, HAD superfamily, subfamily IIB											0		0
CD630_04680	oligo-1,6-glucosidase (Sucrase-isomaltase)											0		0
CD630_04690	PTS system, sucrose-specific IIABC component											0		0
CD630_04700	blaR Beta-lactamase-inducing penicillin-binding protein											0		0
CD630_04710	blaI Transcriptional regulator, Penicillinase repressor											0		0
CD630_04720	putative reductase											0		0
CD630_04740	putative iron-sulfur protein											0		0
CD630_04750	conserved hypothetical protein											0		0
CD630_04760	conserved hypothetical protein											0		0
CD630_04770	conserved hypothetical protein											0		0
CD630_04780	spaF ABC-type transport system,lantibiotic/multidrug-family ATP-binding protein											0		0
CD630_04790	spaE ABC-type transport system,lantibiotic/multidrug-family permease											0		0
CD630_04800	spaG ABC-type transport system,lantibiotic/multidrug-family permease											0		0
CD630_04810	spaR Two-component response regulator											0		0
CD630_04820	spaK Two-component sensor histidine kinase											0		0
CD630_04830	ABC-type transport system, permease											0		0
CD630_04840	ABC-type transport system, ATP-binding protein											0		0
CD630_04850	Two-component sensor histidine kinase											0		0
CD630_04860	Two-component response regulator											0		0
CD630_04880	putative small multidrug resistance SugE-like protein											0		0
CD630_04900	putative sugar-phosphate dehydrogenase											0		0
CD630_04910	PTS system, mannose/fructose/sorbose IIA component											0		0
CD630_04920	PTS system, mannose/fructose/sorbose IIB component											0		0
CD630_04930	PTS system, mannose/fructose/sorbose IIC component											0		0
CD630_04940	PTS system, mannose/fructose/sorbose IID component											0		0
CD630_04960	putative conjugative transposon protein DUF961 family Tn5397, CTn3-Orf23											0		0
CD630_04970	putative conjugative transposon protein DUF961 family Tn5397, CTn3-Orf22											0		0
CD630_04980	putative cell-division FtsK/SpoIIIE-family protein Tn5397, CTn3-Orf21											0		0
CD630_04981	putative conjugative transposon protein Tn5397,CTn3-Orf20.1											0		0
CD630_04990	putative replication initiation factor Tn5397,CTn3-Orf20											0		0
CD630_04991	putative conjugative transposon protein Tn5397,CTn3-Orf19											0		0
CD630_05000	putative antirestriction protein Tn5397,CTn3-Orf18											0		0
CD630_05010	putative conjugative transposon protein Tn5397,CTn3-Orf17											0		0
CD630_05020	putative ATPase Tn5397, CTn3-Orf16											0		0
CD630_05030	putative membrane protein Tn5397, CTn3-Orf15											0		0
CD630_05060	Reverse transcriptase/maturase/endonuclease,Group II intron											0		0
CD630_05070	putative conjugative transposon protein Tn5397,CTn3-Orf13											0		0
CD630_05080	tetM Tetracycline resistance protein Tn5397											0		0
CD630_05081	putative conjugative transposon protein Tn5397,CTn3-Orf6											0		0
CD630_05090	Transcriptional regulator, HTH-type Tn5397,CTn3-Orf9											0		0
CD630_05091	putative conjugative transposon protein Tn5397,CTn3-Orf10											0		0
CD630_05100	putative RNA polymerase sigma factor Tn5397,CTn3-Orf7											0		0
CD630_05101	putative conjugative transposon protein Tn5397,CTn3-Orf8											0		0
CD630_05103	putative conjugative transposon protein Tn5397,CTn3-Orf4											0		0
CD630_05110	tndX Recombinase site-specific resolvase family Tn5397, CTn3-Orf3											0		0
CD630_05130	conserved hypothetical protein											0		0
CD630_05170	putative membrane protein											0		0
CD630_05180	putative membrane protein											0		0
CD630_05210	Two-component response regulator											0		0
CD630_05211	conserved hypothetical protein											0		0
CD630_05220	putative signaling protein											0		0
CD630_05270	putative beta-lactamase-like hydrolase											0		0
CD630_05290	putative membrane protein											0		0
CD630_05310	Transcriptional regulator, DeoR family											0		0
CD630_05320	putative transcriptional regulator											0		0
CD630_05340	cheC Chemotaxis protein CheY-P phosphatase CheC											0		0
CD630_05350	cheD Probable chemoreceptor glutamine deamidase CheD											0		0
CD630_05360	cheW Purine-binding chemotaxis protein CheW											0		0
CD630_05370	putative CheY-like chemosensory protein											0		0
CD630_05400	cheW Chemotaxis protein CheW											0		0
CD630_05410	cheR Methyl-accepting chemotaxis proteins methyltransferase, MCP family											0		0
CD630_05420	cheB putative protein-glutamate methylesterase											0		0
CD630_05480	putative penicillin-binding peptidase BlaR1-like,M56 family											0		0
CD630_05490	conserved hypothetical protein											0		0
CD630_05500	putative membrane protein											0		0
CD630_05510	sleC Spore cortex-lytic enzyme pre-pro-form											0		0
CD630_05520	sleB Spore-cortex-lytic protein SleB											0		0
CD630_05550	sip2A Signal peptidase type I											0		0
CD630_05560	putative sugar isomerase / endonuclease											0		0
CD630_05620	putative RusA-like endodeoxyribonuclease											0		0
CD630_05621	conserved hypothetical protein											0		0
CD630_05630	putative iron-sulfur cluster-binding protein											0		0
CD630_05640	putative ATP-dependent protease											0		0
CD630_05710	uncharacterised protein											0		0
CD630_05750	conserved hypothetical protein											0		0
CD630_05760	two-component sensor histidine kinase											0		0
CD630_05780	Transporter, Major Facilitator Superfamily (MFS)											0		0
CD630_05790	Transcriptional regulator, TetR family											0		0
CD630_05810	Transcriptional regulator, TetR family											0		0
CD630_05820	putative pyruvate phosphate dikinase,PEP/pyruvate-binding											0		0
CD630_05821	conserved hypothetical protein											0		0
CD630_05830	putative diguanylate kinase signaling protein											0		0
CD630_05840	putative diguanylate kinase signaling protein											0		0
CD630_05850	Transcriptional regulator, GntR family											0		0
CD630_05860	conserved hypothetical protein											0		0
CD630_05910	putative ATPase, P-type, heavy metal translocating											0		0
CD630_05921	putative lipoprotein											0		0
CD630_05930	conserved hypothetical protein											0		0
CD630_05940	conserved hypothetical protein											0		0
CD630_05960	uncharacterised protein											0		0
CD630_05970	cotF Spore coat peptide assembly protein CotF											0		0
CD630_05980	cotCB Spore-coat protein, manganese catalase											0		0
CD630_06000	conserved hypothetical protein											0		0
CD630_06010	ogt1 Methylated-DNA-[protein]-cysteine S-methyltransferase 1											0		0
CD630_06011	conserved hypothetical protein											0		0
CD630_06012	conserved hypothetical protein											0		0
CD630_06020	conserved hypothetical protein											0		0
CD630_06040	conserved hypothetical protein											0		0
CD630_06052	conserved hypothetical protein											0		0
CD630_06080	conserved hypothetical protein											0		0
CD630_06090	conserved hypothetical protein											0		0
CD630_06100	Two-component sensor histidine kinase											0		0
CD630_06110	Two-component response regulator											0		0
CD630_06120	ABC-type transport system, permease											0		0
CD630_06130	ABC-type transport system, ATP-binding protein											0		0
CD630_06140	conserved hypothetical protein											0		0
CD630_06150	Transcriptional regulator, TetR family											0		0
CD630_06160	Transcriptional regulator, MerR family											0		0
CD630_06170	putative membrane protein											0		0
CD630_06180	Transcriptional regulator, LytR family											0		0
CD630_06190	conserved hypothetical protein											0		0
CD630_06200	conserved hypothetical protein											0		0
CD630_06210	putative membrane protein											0		0
CD630_06220	conserved hypothetical protein											0		0
CD630_06230	conserved hypothetical protein											0		0
CD630_06240	putative transcriptional regulator, activator Mor											0		0
CD630_06250	putative phage protein											0		0
CD630_06260	putative replicative helicase DnaB-like											0		0
CD630_06270	putative transcriptional regulator, activator Mor											0		0
CD630_06271	putative ferredoxin											0		0
CD630_06280	putative membrane protein											0		0
CD630_06300	putative drug/sodium antiporter, MATE family											0		0
CD630_06310	putative transcriptional regulator											0		0
CD630_06320	conserved hypothetical protein											0		0
CD630_06340	conserved hypothetical protein											0		0
CD630_06350	putative hydrolase											0		0
CD630_06360	putative radical SAM superfamily protein, DUF85 family											0		0
CD630_06370	putative acetyltransferase											0		0
CD630_06380	conserved hypothetical protein											0		0
CD630_06390	conserved hypothetical protein											0		0
CD630_06400	conserved hypothetical protein											0		0
CD630_06410	putative membrane protein											0		0
CD630_06420	Transcriptional regulator, HTH-type											0		0
CD630_06421	conserved hypothetical protein											0		0
CD630_06430	Two-component response regulator											0		0
CD630_06440	Two-component sensor histidine kinase											0		0
CD630_06450	ABC-type transport system,lantibiotic/multidrug-family ATP-binding protein											0		0
CD630_06460	ABC-type transport system,lantibiotic/multidrug-family permease											0		0
CD630_06490	putative peptidase, S9 family											0		0
CD630_06510	putative permease											0		0
CD630_06511	conserved hypothetical protein											0		0
CD630_06512	conserved hypothetical protein											0		0
CD630_06520	Transcriptional regulator, GntR family											0		0
CD630_06540	ABC-type transport system, permease protein											0		0
CD630_06560	Chloride ion channel protein											0		0
CD630_06570	cdu2 Na(+)/H(+) antiporter											0		0
CD630_06580	cdu1 Transcriptional regulator, beta-lactams repressor											0		0
CD630_06590	tcdR Alternative RNA polymerase sigma factors											0		0
CD630_06610	tcdE Holin-like pore-forming protein											0		0
CD630_06620	conserved hypothetical protein											0		0
CD630_06630	tcdA Toxin A											0		0
CD630_06640	tcdC Negative regulator of toxin gene expression											0		0
CD630_06641	conserved hypothetical protein											0		0
CD630_06642	conserved hypothetical protein											0		0
CD630_06650	cdd2 ABC-type transport system,lantibiotic/multidrug-family permease											0		0
CD630_06660	cdd3 ABC-type transport system,lantibiotic/multidrug-family permease											0		0
CD630_06670	cdd4 ABC-type transport system,lantibiotic/multidrug-family ATP-binding protein											0		0
CD630_06680	Two-component response regulator											0		0
CD630_06690	Two-component sensor histidine kinase											0		0
CD630_06710	putative enzyme, glyoxalase family											0		0
CD630_06720	conserved hypothetical protein											0		0
CD630_06730	putative methyltransferase											0		0
CD630_06740	conserved hypothetical protein											0		0
CD630_06750	putative acetyltransferase											0		0
CD630_06760	rsiT Extracytoplasmic function (ECF) anti-sigma factor rsiT											0		0
CD630_06770	csfT Extracytoplasmic function (ECF) sigma factor csfT											0		0
CD630_06790	conserved hypothetical protein											0		0
CD630_06800	snoal-like polyketide cyclase											0		0
CD630_06810	Transporter, Major Facilitator Superfamily (MFS)											0		0
CD630_06820	putative sodium:solute symporter											0		0
CD630_06880	conserved hypothetical protein											0		0
CD630_06890	putative nucleotide phosphodiesterase											0		0
CD630_06900	putative nucleotide phosphodiesterase											0		0
CD630_06910	putative short chain dehydrogenase/reductase,SDR family											0		0
CD630_06920	putative metallo-hydrolase/oxidoreductase											0		0
CD630_06930	Transcriptional regulator, MerR family											0		0
CD630_06940	Transcriptional regulator, TetR family											0		0
CD630_06941	conserved hypothetical protein											0		0
CD630_06950	putative exported metalloendopeptidase											0		0
CD630_06960	putative cation transport protein, Trk family											0		0
CD630_07020	putative membrane protein, DUF1275 family											0		0
CD630_07050	putative hydrolase, NUDIX family											0		0
CD630_07100	conserved hypothetical protein, DUF523 family											0		0
CD630_07310	putative radical SAM superfamily protein											0		0
CD630_07320	putative radical SAM superfamily protein											0		0
CD630_07330	putative biotin/lipoate-protein ligase											0		0
CD630_07380	putative exported protein											0		0
CD630_07390	putative exported protein											0		0
CD630_07400	putative pyridoxal phosphate-dependent aminotransferase											0		0
CD630_07410	glpK1 Glycerol kinase (GK)											0		0
CD630_07420	putative ethanolamine transporter											0		0
CD630_07440	putative MotA/TolQ/ExbB proton channel											0		0
CD630_07450	putative OmpA/MotB proton channel											0		0
CD630_07460	putative membrane protein											0		0
CD630_07520	ABC-type transport system, aminoacid-family ATP-binding protein											0		0
CD630_07570	putative diguanylate kinase signaling protein											0		0
CD630_07600	putative Ca2+/Na+ antiporter											0		0
CD630_07620	srlR Transcription antiterminator, PTS operon regulator											0		0
CD630_07630	srlM Sorbitol operon activator protein (Glucitol)											0		0
CD630_07640	srlA PTS system, sorbitol-specific IIC component (Glucitol)											0		0
CD630_07650	srlEa PTS system, sorbitol-specific IIB N-terminal component (Glucitol)											0		0
CD630_07660	srlEb PTS system, sorbitol-specific IIB C-terminal component (Glucitol)											0		0
CD630_07670	srlB PTS system, sorbitol-specific IIA component (Glucitol)											0		0
CD630_07680	srlD Sorbitol 6-phosphate 2-dehydrogenase (Glucitol)											0		0
CD630_07720	sigF RNA polymerase sigma-F factor											0		0
CD630_07730	spoVAC Stage V sporulation protein AC											0		0
CD630_07740	spoVAD Stage V sporulation protein AD											0		0
CD630_07750	spoVAE Stage V sporulation protein AE											0		0
CD630_07760	Transcriptional regulator, LacI family											0		0
CD630_07770	putative membrane protein											0		0
CD630_07780	conserved hypothetical protein											0		0
CD630_07830	spoIVB2 Stage IV sporulation protein SpoIVB, S55 peptidase family											0		0
CD630_07840	putative N-acetylmuramoyl-L-alanine amidase											0		0
CD630_07860	putative membrane protein											0		0
CD630_07870	putative metal-binding protein											0		0
CD630_07890	conserved hypothetical protein											0		0
CD630_07920	putative membrane protein, DUF81 family											0		0
CD630_07930	putative membrane protein, DUF81 family											0		0
CD630_07960	Transcriptional regulator, LacI family											0		0
CD630_07970	putative pyruvate carboxyltransferase											0		0
CD630_07980	putative membrane protein											0		0
CD630_07990	putative beta-alanine CoA-transferase, family III											0		0
[truncated: 1,790 more rows]
