# Supplementary material for: The Alternative Sigma Factor SigL Influences Clostridioides difficile Toxin Production, Sporulation, and Cell Surface Properties
Source: Front Microbiol. 2022 May 11;13:871152. doi: 10.3389/fmicb.2022.871152 (PMC9130780; doi:10.3389/fmicb.2022.871152)
Supplement: Supplementary file 11 [file Table_3.XLSX]

## Sheet: SurfaceProteins
	Gene name	Description	PSORTb		BI1				CDC1
					Mid-log	Late-log	Stationary		Mid-log	Late-log	Stationary
	Transport
	fliD	flagellar filament capping protein	Extracellular		-0.876989	-2.04631	-0.132877		-0.132877	-0.372056	0.597947
	CD0875	ABC-type transport system, sugar-family permease	Membrane		-0.837126	-1.20918	-1.16932		-0.425207	1.71411	1.47494
	mtlF	PTS system, mannitol-specific, EIIA component	Membrane		0.0398627	-0.597947	0.0664392		2.83028	2.39179	-1.71411
	sstT	putative serine / threonine transporter SstT	Membrane		0.425207	0.783975	0.172741		1.34206	0.704249	-0.903564
	atpA	V-type ATP synthase alpha chain	Membrane		-0.372056	0.571372	-0.0132877		2.83028	-0.385344	0.983291
	CD3013	PTS system, mannose-specfic IIC component	Membrane		0.704249	0.983291	0.744112		0.186028	-2.11275	-1.58124
	CD3103	PTS system, glucose-like IIA component	Membrane		0.664385	0.159452	0.571372		-1.79384	1.18261	0.916852
	metN	ABC-type transport system, methionine-specific ATP-binding protein	Membrane		0.172741	-1.3022	0.558083		-0.797263	-1.08959	-0.863701
	potA	ABC-type transport system,spermidine/putrescine ATP-binding protein	Membrane		-0.398631	-0.611235	-0.411919		-1.02315	0.425207	-1.00987
	CD3286	putative sodium:phosphate symporter	Membrane		-0.279042	0.225891	0.0664392		-2.00644	0.372056	-0.345481
	appA	ABC-type transport system, oligopeptide-family solute-binding protein	Cellwall		-0.186028	0.225891	0.0930139		0.29233	-1.47494	1.20918
	atpD1	ATP synthase subunit beta	Membrane		0.823838	-0.0797264	0.0930139		0.677673	-0.783975	3.0296
	CD1637	putative calcium-transporting ATPase	Membrane		-0.558084	0.0930139	-0.0797264		-0.876989	1.03644	4.27864
	CD2210	ABC transporter ATP-binding protein/permease	Membrane		0.385344	-0.664385	-0.0664386		-0.212603	-0.983291	6.35153
	CD3513	putative pilin protein	Membrane		-1.36863	-0.518221	-1.63439		1.7274	1.26233	3.2422
	CD1404	oligopeptide transporter, OPT family	Membrane		1.04973	0.199316	1.64768		1.48822	1.88686	1.59453
	ptsG-A	PTS system, glucose-specific IIA component	Membrane		0.571372	0.212603	1.16932		1.78055	0.651098	2.17918
	fruABC	PTS system, fructose-specific IIABC component	Membrane		-0.252466	-0.119589	0.11959		1.35535	0.425207	2.35193
	atpB1	ATP synthase subunit b	Membrane		-0.146165	-0.690961	0.0930139		0.491645	0.425207	2.00644
	Cationic antimicrobial peptide (CAMP) resistance
	slpA	Precursor of the S-layer proteins	Cellwall		0.0265749	0.0531503	0.0930139		4.2122	4.91645	-1.20918
	cwpV	cell wall-binding protein	Cellwall		-1.78055	-2.03302	-1.76727		0.438495	-0.571372	-2.55124
	cwp25	cell wall-binding protein	Cellwall		0.0398627	1.19589	0.903564		0.252467	-0.531508	-1.04973
	cwp2	Cell wall binding protein	Cellwall		0.478358	0.7574	1.19589		-0.664386	0.597947	0.0797263
	cwp16	putative cell wall protein	Membrane		-1.50151	0.106301	0.438494		-0.451782	1.04973	-1.7274
	cwp18	putative cell wall-binding protein	Cellwall		-0.797263	0.172741	0.279042		-0.730824	0.850414	-1.97987
	cwp22	putative cell wall protein	Cellwall		0.0398627	0.186028	0.332192		1.00987	-3.8933	0.358768
	cwp66	Cell surface protein	Cellwall		0.372056	0.451782	0.704249		0.518221	0.956715	3.10932
	P-loop NTPase
	CD0874	ABC-type transport system, sugar-family ATP-binding protein	Membrane		-2.33864	-1.15603	-2.01973		0.63781	-1.08959	1.28891
	bipA	GTP-binding protein	Membrane		-0.146165	-1.42179	-0.770687		-0.943428	-0.7574	-1.16932
	mutS	DNA mismatch repair protein	Membrane		0.225891	-0.730824	-1.8337		-0.504933	0	-0.0797263
	lepA	GTP-binding protein	Membrane		-0.093014	0.0398627	-0.159452		-0.783975	1.19589	-1.38192
	minD	Septum site-determining protein	Membrane		0.305617	0.0664392	0.279042		-1.39521	-3.29535	-0.159453
	era	GTP-binding protein	Membrane		-0.451782	-0.239179	-0.611235		-0.425207	-0.544796	1.79384
	CD3608	ABC-type transport system, ATP-binding protein	Membrane		0.252467	0.863701	-0.252466		0.186028	1.22247	2.53795
	Transferase
	stk	putative serine / threonine-protein kinase	Membrane		0.225891	0.611235	0.46507		3.48138	0.7574	-1.08959
	CD1148	putative penicillin-binding protein with a N-terminal TonB-box	Membrane		0.664385	-0.0398632	0.651098		-1.39521	-1.59453	-0.239179
	aspC	Aspartate aminotransferase	Membrane		0.358769	0.451782	0.398632		0.372056	-0.903564	2.72398
	fabF	beta-ketoacyl-ACP synthase II	Membrane		-0.252466	-0.199316	0.0930139		1.76727	0.186028	4.23878
	Unclassified
	CD0519	conserved hypothetical protein	Membrane		-0.252466	-1.19589	0.239179		-0.119589	0.544796	0.0664386
	XdhD	Xanthine dehydrogenase	Membrane		-0.0664386	-0.186028	-0.996579		-0.0265755	1.10288	-0.943428
	CD2777	putative membrane protein	Membrane		-0.0398632	-0.438494	-0.411919		0.770687	1.23576	-0.332193
	CD0830	na / leu symporter	Membrane		1.67425	0.717537	1.64768		-0.651098	0.318905	0.225891
	CD2062	conserved hypothetical protein	Membrane		0.93014	0.212603	2.12603		-0.797263	-0.837126	0.186028
	CD3158	Transcriptional regulator, TRAP family	Membrane		0.0930139	0.146165	0.7574		-0.119589	1.08959	0.597947
	cdaA	diadenylate cyclase	Membrane		0.106301	0.159452	-1.46165		-1.38192	0.0531508	-0.0531508
	yjiL	putative 2-hydroxyacyl-CoA dehydratase activase	Membrane		-0.29233	0.34548	-0.159452		-1.96658	-3.90659	1.06302
	CD0029	putative membrane protein	Membrane		-0.0132877	0.292329	0.239179		0.358768	-3.18905	3.08275
	CD2048	MurR/RpiR family transcriptional regulator	Membrane		-0.531508	-0.186028	-0.451782		-1.0763	-1.46165	2.73727
	CD1711	uncharacterised protein, UPF0145 family	Membrane		0.106301	0.305617	0.504933		-0.863701	4.2122	1.4085
	CD1768	putative membrane protein	Membrane		0.425207	0.0531503	0.265754		2.17918	1.00987	3.85344
	CD1522	putative polysaccharide deacetylase	Extracellular		-1.11617	0.305617	-0.29233		1.47494	0.823838	1.67425

## Sheet: Sheet1
															1	2	3		4	5	6
CD630_00290	CDBI1_00160	CdifQCD-2_020200000112	putative membrane protein	CytoplasmicMembrane [10]	old_locus_tag=CD0029	putative membrane protein	0	PIN/TRAM domain-containing protein	0		CD630_00290	CytoplasmicMembrane	CD0029	putative membrane protein	-0.0132877	0.292329	0.239179		0.358768	-3.18905	3.08275
CD630_01070	CDBI1_00605	CdifQCD-2_020200000571	aspC Aspartate aminotransferase	CytoplasmicMembrane [9.55]	aspC	aspartate aminotransferase	aspC	pyridoxal phosphate-dependent aminotransferase	0		CD630_01070	CytoplasmicMembrane	aspC	Aspartate aminotransferase	0.358769	0.451782	0.398632		0.372056	-0.903564	2.72398
CD630_01100	CDBI1_00620	CdifQCD-2_020200000591	conserved hypothetical protein, CHP00159 family	CytoplasmicMembrane [8.16]	old_locus_tag=CD0110	putative diadenylate cyclase-like protein YbbP	ybbP	diadenylate cyclase CdaA	cdaA		CD630_01100	CytoplasmicMembrane	cdaA	diadenylate cyclase CdaA	0.106301	0.159452	-1.46165		-1.38192	0.0531508	-0.0531508
CD630_02370	CDBI1_01265	CdifQCD-2_020200001242	fliD Flagellar hook-associated protein 2 FliD (or HAP2)	Extracellular [9.72]	fliD	flagellar hook-associated protein 2 FliD (or HAP2)	fliD	flagellar filament capping protein FliD	fliD		CD630_02370	Extracellular	fliD	flagellar filament capping protein FliD	-0.876989	-2.04631	-0.132877		-0.132877	-0.372056	0.597947
CD630_05140	CDBI1_02340	CdifQCD-2_020200002297	cwpV putative hemagglutinin/adhesin cwpV	Cellwall [9.21]	cwpV	putative hemagglutinin / adhesin cwpV	cwpV	cell wall-binding protein CwpV	0		CD630_05140	Cellwall	cwpV	cell wall-binding protein CwpV	-1.78055	-2.03302	-1.76727		0.438495	-0.571372	-2.55124
CD630_05190	CDBI1_02365	CdifQCD-2_020200002327	conserved hypothetical protein	CytoplasmicMembrane [10]	old_locus_tag=CD0519	hypothetical protein	0	hypothetical protein	0		CD630_05190	CytoplasmicMembrane	CD0519	conserved hypothetical protein	-0.252466	-1.19589	0.239179		-0.119589	0.544796	0.0664386
CD630_08300	CDBI1_03995	CdifQCD-2_020200004069	putative membrane protein	CytoplasmicMembrane [10]	old_locus_tag=CD0830	na / leu symporter	0	membrane protein	0		CD630_08300	CytoplasmicMembrane	CD0830	na / leu symporter	1.67425	0.717537	1.64768		-0.651098	0.318905	0.225891
CD630_08440	CDBI1_04065	CdifQCD-2_020200004144	cwp25 putative cell wall-binding protein cwp25	Cellwall [9.17]	cwp25	putative cell wall-binding protein cwp25	cwp25	cell wall-binding protein Cwp25	0		CD630_08440	Cellwall	cwp25	cell wall-binding protein Cwp25	0.0398627	1.19589	0.903564		0.252467	-0.531508	-1.04973
CD630_08740	CDBI1_04215	CdifQCD-2_020200004314	ABC-type transport system, sugar-family ATP-binding protein	CytoplasmicMembrane [8.78]	old_locus_tag=CD0874	ABC-type transport system, sugar-family ATP-binding protein	0	ATP-binding cassette domain-containing protein	0		CD630_08740	CytoplasmicMembrane	CD0874	ABC-type transport system, sugar-family ATP-binding protein	-2.33864	-1.15603	-2.01973		0.63781	-1.08959	1.28891
CD630_08750	CDBI1_04220	CdifQCD-2_020200004319	ABC-type transport system, sugar-family permease	CytoplasmicMembrane [10]	old_locus_tag=CD0875	#N/A	#N/A	#N/A	#N/A		CD630_08750	CytoplasmicMembrane	CD0875	ABC-type transport system, sugar-family permease	-0.837126	-1.20918	-1.16932		-0.425207	1.71411	1.47494
CD630_10240	CDBI1_04615	CdifQCD-2_020200004744	potA ABC-type transport system,spermidine/putrescine ATP-binding protein	CytoplasmicMembrane [9.96]	potA	ABC-type transport system, spermidine / putrescine ATP-binding protein	potA	ABC transporter ATP-binding protein	0		CD630_10240	CytoplasmicMembrane	potA	ABC-type transport system,spermidine/putrescine ATP-binding protein	-0.398631	-0.611235	-0.411919		-1.02315	0.425207	-1.00987
CD630_10350	CDBI1_04670	CdifQCD-2_020200004801	cwp16 putative N-acetylmuramoyl-L-alanine amidase,autolysin cwp16	CytoplasmicMembrane [8.28]	cwp16	putative cell wall hydrolase / autolysin	cwp16	N-acetylmuramoyl-L-alanine amidase	0		CD630_10350	CytoplasmicMembrane	cwp16	putative N-acetylmuramoyl-L-alanine amidase,autolysin	-1.50151	0.106301	0.438494		-0.451782	1.04973	-1.7274
CD630_10470	CDBI1_04730	CdifQCD-2_020200005090	cwp18 putative cell wall-binding protein cwp18	Cellwall [9.2]	cwp18	putative cell wall-binding protein cwp18	cwp18	cell wall-binding protein Cwp18	0		CD630_10470	Cellwall	cwp18	putative cell wall-binding protein cwp18	-0.797263	0.172741	0.279042		-0.730824	0.850414	-1.97987
CD630_11480	CDBI1_05145	CdifQCD-2_020200005510	putative penicillin-binding protein with a N-terminal TonB-box	CytoplasmicMembrane [9.51]	old_locus_tag=CD1148	putative penicillin-binding protein with a N-terminal TonB-box	0	penicillin-binding protein	0		CD630_11480	CytoplasmicMembrane	CD1148	putative penicillin-binding protein with a N-terminal TonB-box	0.664385	-0.0398632	0.651098		-1.39521	-1.59453	-0.239179
CD630_11500	CDBI1_05155	CdifQCD-2_020200005525	minD Septum site-determining protein MinD (Cell division inhibitor MinD)	CytoplasmicMembrane [8.78]	minD	septum site-determining protein MinD (cell division inhibitor MinD)	minD	septum site-determining protein MinD	minD		CD630_11500	CytoplasmicMembrane	minD	Septum site-determining protein	0.305617	0.0664392	0.279042		-1.39521	-3.29535	-0.159453
CD630_11840	CDBI1_05330	CdifQCD-2_020200005715	fabF 3-oxoacyl-[acyl-carrier-protein] synthase 2	CytoplasmicMembrane [8.78]	fabF	3-oxoacyl-[acyl-carrier-protein] synthase 2	fabF	beta-ketoacyl-ACP synthase II	fabF		CD630_11840	CytoplasmicMembrane	fabF	beta-ketoacyl-ACP synthase II	-0.252466	-0.199316	0.0930139		1.76727	0.186028	4.23878
CD630_14040	CDBI1_06495	CdifQCD-2_020200006877	putative oligopeptide transporter	CytoplasmicMembrane [10]	old_locus_tag=CD1404	putative oligopeptide transporter	0	oligopeptide transporter, OPT family	0		CD630_14040	CytoplasmicMembrane	CD1404	oligopeptide transporter, OPT family	1.04973	0.199316	1.64768		1.48822	1.88686	1.59453
CD630_14890	CDBI1_06960	CdifQCD-2_020200007327	metN ABC-type transport system, methionine-specific ATP-binding protein	CytoplasmicMembrane [8.78]	metN	ABC-type transport system, methionine-specific ATP-binding protein	metN	methionine ABC transporter ATP-binding protein	0		CD630_14890	CytoplasmicMembrane	metN	ABC-type transport system, methionine-specific ATP-binding protein	0.172741	-1.3022	0.558083		-0.797263	-1.08959	-0.863701
CD630_15220	CDBI1_07135	CdifQCD-2_020200007537	putative polysaccharide deacetylase	Extracellular [9.72]	old_locus_tag=CD1522	putative peptidoglycan-N-acetylglucosamine deacetylase	pgdA1	polysaccharide deacetylase	0		CD630_15220	Extracellular	CD1522	putative polysaccharide deacetylase	-1.11617	0.305617	-0.29233		1.47494	0.823838	1.67425
CD630_16370	CDBI1_08060	CdifQCD-2_020200008117	putative calcium-transporting ATPase	CytoplasmicMembrane [10]	old_locus_tag=CD1637	putative calcium-transporting ATPase	0	calcium-translocating P-type ATPase, PMCA-type	0		CD630_16370	CytoplasmicMembrane	CD1637	putative calcium-transporting ATPase	-0.558084	0.0930139	-0.0797264		-0.876989	1.03644	4.27864
CD630_17110	CDBI1_08440	CdifQCD-2_020200008514	uncharacterised protein, UPF0145 family	CytoplasmicMembrane [9.55]	old_locus_tag=CD1711	uncharacterized protein, UPF0145 family	0	heavy metal-binding domain-containing protein	0		CD630_17110	CytoplasmicMembrane	CD1711	uncharacterised protein, UPF0145 family	0.106301	0.305617	0.504933		-0.863701	4.2122	1.4085
CD630_17500	CDBI1_08625	CdifQCD-2_020200008709	putative CoA enzyme activase	CytoplasmicMembrane [9.55]	old_locus_tag=CD1750	putative 2-hydroxyacyl-CoA dehydratase activase	yjiL	acyl-CoA dehydratase activase	0		CD630_17500	CytoplasmicMembrane	yjiL	putative 2-hydroxyacyl-CoA dehydratase activase	-0.29233	0.34548	-0.159452		-1.96658	-3.90659	1.06302
CD630_17680	CDBI1_08735	CdifQCD-2_020200008814	putative membrane protein	CytoplasmicMembrane [10]	old_locus_tag=CD1768	putative membrane protein	0	hypothetical protein	0		CD630_17680	CytoplasmicMembrane	CD1768	putative membrane protein	0.425207	0.0531503	0.265754		2.17918	1.00987	3.85344
CD630_19770	CDBI1_09580	CdifQCD-2_020200009574	mutS DNA mismatch repair protein MutS	CytoplasmicMembrane [8.16]	mutS	DNA mismatch repair protein MutS	mutS	DNA mismatch repair protein MutS	mutS		CD630_19770	CytoplasmicMembrane	mutS	DNA mismatch repair protein MutS	0.225891	-0.730824	-1.8337		-0.504933	0	-0.0797263
CD630_20480	CDBI1_09895	CdifQCD-2_020200010039	Transcriptional regulator, RpiR family	CytoplasmicMembrane [8.16]	old_locus_tag=CD2048	transcriptional regulator, RpiR family	0	MurR/RpiR family transcriptional regulator	0		CD630_20480	CytoplasmicMembrane	CD2048	MurR/RpiR family transcriptional regulator	-0.531508	-0.186028	-0.451782		-1.0763	-1.46165	2.73727
CD630_20620	CDBI1_09965	CdifQCD-2_020200010109	conserved hypothetical protein	CytoplasmicMembrane [9.55]	old_locus_tag=CD2062	hypothetical protein	0	DUF4003 domain-containing protein	0		CD630_20620	CytoplasmicMembrane	CD2062	conserved hypothetical protein	0.93014	0.212603	2.12603		-0.797263	-0.837126	0.186028
CD630_20990	CDBI1_10150	CdifQCD-2_020200010324	XdhD Xanthine dehydrogenase subunit XdhD,molybdopterin-binding	CytoplasmicMembrane [8.78]	XdhD	xanthine dehydrogenase, molybdenum binding subunit	xdhA4	molybdopterin-dependent oxidoreductase	0		CD630_20990	CytoplasmicMembrane	XdhD	Xanthine dehydrogenase	-0.0664386	-0.186028	-0.996579		-0.0265755	1.10288	-0.943428
CD630_21160	CDBI1_10245	CdifQCD-2_020200010424	bipA GTP-binding protein BipA	CytoplasmicMembrane [8.78]	bipA	GTP-binding protein BipA	bipA	translational GTPase TypA	typA		CD630_21160	CytoplasmicMembrane	bipA	GTP-binding protein	-0.146165	-1.42179	-0.770687		-0.943428	-0.7574	-1.16932
CD630_22100	CDBI1_10735	CdifQCD-2_020200010999	ABC-type transport system, multidrug-family ATP-binding/permease	CytoplasmicMembrane [9.99]	old_locus_tag=CD2210	ABC-type transport system, multidrug-family ATP-binding / permease	0	ABC transporter ATP-binding protein/permease	0		CD630_22100	CytoplasmicMembrane	CD2210	ABC transporter ATP-binding protein/permease	0.385344	-0.664385	-0.0664386		-0.212603	-0.983291	6.35153
CD630_22690	CDBI1_10985	CdifQCD-2_020200011284	fruABC PTS system, fructose-specific IIABC component	CytoplasmicMembrane [10]	fruABC	PTS system, fructose-specific IIABC component	fruABC	PTS fructose transporter subunit IIABC	0		CD630_22690	CytoplasmicMembrane	fruABC	PTS system, fructose-specific IIABC component	-0.252466	-0.119589	0.11959		1.35535	0.425207	2.35193
CD630_23320	CDBI1_11265	CdifQCD-2_020200011574	mtlF PTS system, mannitol-specific, EIIA component	CytoplasmicMembrane [8.78]	mtlF	PTS system, mannitol-specific, EIIA component	mtlF	PTS sugar transporter subunit IIA	0		CD630_23320	CytoplasmicMembrane	mtlF	PTS system, mannitol-specific, EIIA component	0.0398627	-0.597947	0.0664392		2.83028	2.39179	-1.71411
CD630_24370	CDBI1_11840	CdifQCD-2_020200012134	era GTP-binding protein Era	CytoplasmicMembrane [8.78]	era	GTP-binding protein Era	era	GTPase Era	era		CD630_24370	CytoplasmicMembrane	era	GTP-binding protein	-0.451782	-0.239179	-0.611235		-0.425207	-0.544796	1.79384
CD630_24670	CDBI1_11995	CdifQCD-2_020200012304	lepA GTP-binding protein LepA	CytoplasmicMembrane [8.78]	lepA	elongation factor 4	lepA	translation elongation factor 4	lepA		CD630_24670	CytoplasmicMembrane	lepA	GTP-binding protein	-0.093014	0.0398627	-0.159452		-0.783975	1.19589	-1.38192
CD630_25780	CDBI1_12525	CdifQCD-2_020200012864	stk putative serine/threonine-protein kinase and phosphatase	CytoplasmicMembrane [8.78]	stk	putative serine / threonine-protein kinase	stk	PASTA domain-containing Ser/Thr kinase PrkC	prkC		CD630_25780	CytoplasmicMembrane	stk	putative serine / threonine-protein kinase	0.225891	0.611235	0.46507		3.48138	0.7574	-1.08959
CD630_26660	CDBI1_12975	CdifQCD-2_020200013324	ptsG-A PTS system, glucose-specific IIA component	CytoplasmicMembrane [8.78]	ptsG-A	PTS system, glucose-specific IIA component	ptsG-A	#N/A	#N/A		CD630_26660	CytoplasmicMembrane	ptsG-A	PTS system, glucose-specific IIA component	0.571372	0.212603	1.16932		1.78055	0.651098	2.17918
CD630_26720	CDBI1_13000	CdifQCD-2_020200013349	appA ABC-type transport system, oligopeptide-family solute-binding protein	Cellwall [9.2]	appA	ABC-type transport system, oligopeptide-family solute-binding protein	appA	ABC transporter substrate-binding protein	0		CD630_26720	Cellwall	appA	ABC-type transport system, oligopeptide-family solute-binding protein	-0.186028	0.225891	0.0930139		0.29233	-1.47494	1.20918
CD630_26930	CDBI1_13110	CdifQCD-2_020200013459	Sodium:dicarboxylate symporter family protein	CytoplasmicMembrane [10]	old_locus_tag=CD2693	putative serine / threonine transporter SstT	sstT	dicarboxylate/amino acid:cation symporter	0		CD630_26930	CytoplasmicMembrane	sstT	putative serine / threonine transporter SstT	0.425207	0.783975	0.172741		1.34206	0.704249	-0.903564
CD630_27130	CDBI1_13210	CdifQCD-2_020200013604	cwp22 putative cell wall protein cwp22	Cellwall [9.21]	cwp22	putative cell wall protein cwp22	cwp22	cell wall-binding protein Cwp22	0		CD630_27130	Cellwall	cwp22	putative cell wall protein	0.0398627	0.186028	0.332192		1.00987	-3.8933	0.358768
CD630_27770	CDBI1_13535	CdifQCD-2_020200013966	putative membrane protein	CytoplasmicMembrane [10]	old_locus_tag=CD2777	putative membrane protein	0	membrane protein	0		CD630_27770	CytoplasmicMembrane	CD2777	putative membrane protein	-0.0398632	-0.438494	-0.411919		0.770687	1.23576	-0.332193
CD630_27890	CDBI1_13595	CdifQCD-2_020200014026	cwp66 Cell surface protein cwp66	Cellwall [9.94]	cwp66	cell surface protein cwp66	cwp66	cell wall-binding protein Cwp66	0		CD630_27890	Cellwall	cwp66	Cell surface protein	0.372056	0.451782	0.704249		0.518221	0.956715	3.10932
CD630_27910	CDBI1_13605	CdifQCD-2_020200014036	cwp2 Cell wall binding protein cwp2	Cellwall [9.21]	cwp2	cell wall binding protein cwp2	cwp2	cell wall-binding protein Cwp2	0		CD630_27910	Cellwall	cwp2	Cell wall binding protein	0.478358	0.7574	1.19589		-0.664386	0.597947	0.0797263
CD630_27930	CDBI1_13615	CdifQCD-2_020200014046	slpA Precursor of the S-layer proteins	Cellwall [9.21]	slpA	S-layer precursor protein	slpA	S-layer protein SlpA	slpA		CD630_27930	Cellwall	slpA	Precursor of the S-layer proteins	0.0265749	0.0531503	0.0930139		4.2122	4.91645	-1.20918
CD630_29560	CDBI1_14185	CdifQCD-2_020200014571	atpA V-type ATP synthase alpha chain (V-type ATPase subunit A)	CytoplasmicMembrane [8.78]	atpA	V-type ATP synthase subunit A	atpA1	V-type ATP synthase subunit A	0		CD630_29560	CytoplasmicMembrane	atpA	V-type ATP synthase alpha chain	-0.372056	0.571372	-0.0132877		2.83028	-0.385344	0.983291
CD630_30130	CDBI1_14490	CdifQCD-2_020200014881	PTS system, mannose-specfic IIC component	CytoplasmicMembrane [10]	old_locus_tag=CD3013	PTS system, mannose-specific IIC component	0	PTS fructose transporter subunit IIC	0		CD630_30130	CytoplasmicMembrane	CD3013	PTS system, mannose-specfic IIC component	0.704249	0.983291	0.744112		0.186028	-2.11275	-1.58124
CD630_31030	CDBI1_14960	CdifQCD-2_020200015431	PTS system, glucose-like IIA component	CytoplasmicMembrane [8.78]	old_locus_tag=CD3103	PTS system, glucose-like IIA component	0	PTS glucose transporter subunit IIA	0		CD630_31030	CytoplasmicMembrane	CD3103	PTS system, glucose-like IIA component	0.664385	0.159452	0.571372		-1.79384	1.18261	0.916852
CD630_31580	CDBI1_15410	CdifQCD-2_020200015726	Transcriptional regulator, TRAP family	CytoplasmicMembrane [9.55]	old_locus_tag=CD3158	transcriptional regulator, TRAP family	0	AIM24 family protein	0		CD630_31580	CytoplasmicMembrane	CD3158	Transcriptional regulator, TRAP family	0.0930139	0.146165	0.7574		-0.119589	1.08959	0.597947
CD630_32860	CDBI1_16110	CdifQCD-2_020200016441	putative sodium:phosphate symporter	CytoplasmicMembrane [10]	old_locus_tag=CD3286	putative transporter, YipB-like	0	Na/Pi cotransporter family protein	0		CD630_32860	CytoplasmicMembrane	CD3286	putative sodium:phosphate symporter	-0.279042	0.225891	0.0664392		-2.00644	0.372056	-0.345481
CD630_34680	CDBI1_16960	CdifQCD-2_020200017381	atpD1 ATP synthase subunit beta (ATPase subunit beta) (ATP synthase F1 sector subunit beta )	CytoplasmicMembrane [8.78]	atpD1	ATP synthase subunit beta	atpD2	F0F1 ATP synthase subunit beta	atpD		CD630_34680	CytoplasmicMembrane	atpD1	ATP synthase subunit beta	0.823838	-0.0797264	0.0930139		0.677673	-0.783975	3.0296
CD630_34720	CDBI1_16980	CdifQCD-2_020200017401	atpB1 ATP synthase subunit b (ATP synthase F0 sector subunit b)	CytoplasmicMembrane [8.78]	atpB1	ATP synthase subunit b	atpF2	F0F1 ATP synthase subunit B	atpF		CD630_34720	CytoplasmicMembrane	atpB1	ATP synthase subunit b	-0.146165	-0.690961	0.0930139		0.491645	0.425207	2.00644
CD630_35130	CDBI1_17190	CdifQCD-2_020200017621	putative pilin protein	CytoplasmicMembrane [10]	old_locus_tag=CD3513	putative pilin protein	0	prepilin-type N-terminal cleavage/methylation domain-containing protein	0		CD630_35130	CytoplasmicMembrane	CD3513	putative pilin protein	-1.36863	-0.518221	-1.63439		1.7274	1.26233	3.2422
CD630_36080	CDBI1_17685	CdifQCD-2_020200018116	ABC-type transport system, ATP-binding protein	CytoplasmicMembrane [8.78]	old_locus_tag=CD3608	ABC-type transport system, ATP-binding protein	0	ATP-binding cassette domain-containing protein	0		CD630_36080	CytoplasmicMembrane	CD3608	ABC-type transport system, ATP-binding protein	0.252467	0.863701	-0.252466		0.186028	1.22247	2.53795

## Sheet: Sheet2
	UniqueID	Name	1	2	3	4	5	6			UniqueID	Name	1	2	3	4	5	6			UniqueID	Name	1	2	3	4	5	6
Cellwall	CD630_27930	Precursor of the S-layer proteins	0.0265749	0.0531503	0.0930139	4.2122	4.91645	-1.20918	1		CD630_27930	Precursor of the S-layer proteins	0.0265749	0.0531503	0.0930139	4.2122	4.91645	-1.20918		Cellwall	CD630_27930	Precursor of the S-layer proteins	0.0265749	0.0531503	0.0930139	4.2122	4.91645	-1.20918		1.01859	1.03753	1.0666	18.5353	30.1995	-0.432514
Cellwall	CD630_05140	cell wall-binding protein CwpV	-1.78055	-2.03302	-1.76727	0.438495	-0.571372	-2.55124	2		CD630_05140	cell wall-binding protein CwpV	-1.78055	-2.03302	-1.76727	0.438495	-0.571372	-2.55124		Cellwall	CD630_05140	cell wall-binding protein CwpV	-1.78055	-2.03302	-1.76727	0.438495	-0.571372	-2.55124		-0.291072	-0.244343	-0.293765	1.35519	-0.672977	-0.170608
CytoplasmicMembrane	CD630_08740	ABC-type transport system, sugar-family ATP-binding protein	-2.33864	-1.15603	-2.01973	0.63781	-1.08959	1.28891	3		CD630_08740	ABC-type transport system, sugar-family ATP-binding protein	-2.33864	-1.15603	-2.01973	0.63781	-1.08959	1.28891		Cellwall	CD630_08440	cell wall-binding protein Cwp25	0.0398627	1.19589	0.903564	0.252467	-0.531508	-1.04973		1.02802	2.29087	1.87068	1.19124	-0.691831	-0.483059
Extracellular	CD630_02370	flagellar filament capping protein FliD	-0.876989	-2.04631	-0.132877	-0.132877	-0.372056	0.597947	4		CD630_02370	flagellar filament capping protein FliD	-0.876989	-2.04631	-0.132877	-0.132877	-0.372056	0.597947		Cellwall	CD630_27910	Cell wall binding protein	0.478358	0.7574	1.19589	-0.664386	0.597947	0.0797263		1.39316	1.69044	2.29087	-0.630957	1.51356	1.05682
CytoplasmicMembrane	CD630_05190	conserved hypothetical protein	-0.252466	-1.19589	0.239179	-0.119589	0.544796	0.0664386	5		CD630_05190	conserved hypothetical protein	-0.252466	-1.19589	0.239179	-0.119589	0.544796	0.0664386		Cellwall	CD630_10470	putative cell wall-binding protein cwp18	-0.797263	0.172741	0.279042	-0.730824	0.850414	-1.97987		-0.57544	1.1272	1.21339	-0.60256	1.80302	-0.253513
CytoplasmicMembrane	CD630_08750	ABC-type transport system, sugar-family permease	-0.837126	-1.20918	-1.16932	-0.425207	1.71411	1.47494	6		CD630_08750	ABC-type transport system, sugar-family permease	-0.837126	-1.20918	-1.16932	-0.425207	1.71411	1.47494		Cellwall	CD630_27130	putative cell wall protein	0.0398627	0.186028	0.332192	1.00987	-3.8933	0.358768		1.02802	1.13763	1.25892	2.01372	-0.0672977	1.28233
CytoplasmicMembrane	CD630_23320	PTS system, mannitol-specific, EIIA component	0.0398627	-0.597947	0.0664392	2.83028	2.39179	-1.71411	7		CD630_23320	PTS system, mannitol-specific, EIIA component	0.0398627	-0.597947	0.0664392	2.83028	2.39179	-1.71411		Cellwall	CD630_26720	ABC-type transport system, oligopeptide-family solute-binding protein	-0.186028	0.225891	0.0930139	0.29233	-1.47494	1.20918		-0.879022	1.1695	1.0666	1.22462	-0.359749	2.31206
CytoplasmicMembrane	CD630_25780	putative serine / threonine-protein kinase	0.225891	0.611235	0.46507	3.48138	0.7574	-1.08959	8		CD630_25780	putative serine / threonine-protein kinase	0.225891	0.611235	0.46507	3.48138	0.7574	-1.08959		Cellwall	CD630_27890	Cell surface protein	0.372056	0.451782	0.704249	0.518221	0.956715	3.10932		1.2942	1.36773	1.6293	1.43219	1.94089	8.62979
CytoplasmicMembrane	CD630_26930	putative serine / threonine transporter SstT	0.425207	0.783975	0.172741	1.34206	0.704249	-0.903564	9		CD630_26930	putative serine / threonine transporter SstT	0.425207	0.783975	0.172741	1.34206	0.704249	-0.903564		CytoplasmicMembrane	CD630_08740	ABC-type transport system, sugar-family ATP-binding protein	-2.33864	-1.15603	-2.01973	0.63781	-1.08959	1.28891		-0.197697	-0.448745	-0.246604	1.55597	-0.469894	2.44343
CytoplasmicMembrane	CD630_20990	Xanthine dehydrogenase	-0.0664386	-0.186028	-0.996579	-0.0265755	1.10288	-0.943428	10		CD630_20990	Xanthine dehydrogenase	-0.0664386	-0.186028	-0.996579	-0.0265755	1.10288	-0.943428		CytoplasmicMembrane	CD630_05190	conserved hypothetical protein	-0.252466	-1.19589	0.239179	-0.119589	0.544796	0.0664386		-0.83946	-0.436516	1.18032	-0.92045	1.45881	1.04713
CytoplasmicMembrane	CD630_27770	putative membrane protein	-0.0398632	-0.438494	-0.411919	0.770687	1.23576	-0.332193	11		CD630_27770	putative membrane protein	-0.0398632	-0.438494	-0.411919	0.770687	1.23576	-0.332193		CytoplasmicMembrane	CD630_08750	ABC-type transport system, sugar-family permease	-0.837126	-1.20918	-1.16932	-0.425207	1.71411	1.47494		-0.559758	-0.432514	-0.444631	-0.744732	3.28095	2.77971
CytoplasmicMembrane	CD630_29560	V-type ATP synthase alpha chain	-0.372056	0.571372	-0.0132877	2.83028	-0.385344	0.983291	12		CD630_29560	V-type ATP synthase alpha chain	-0.372056	0.571372	-0.0132877	2.83028	-0.385344	0.983291		CytoplasmicMembrane	CD630_23320	PTS system, mannitol-specific, EIIA component	0.0398627	-0.597947	0.0664392	2.83028	2.39179	-1.71411		1.02802	-0.660694	1.04713	7.11213	5.24807	-0.30479
Cellwall	CD630_08440	cell wall-binding protein Cwp25	0.0398627	1.19589	0.903564	0.252467	-0.531508	-1.04973	13		CD630_08440	cell wall-binding protein Cwp25	0.0398627	1.19589	0.903564	0.252466	-0.531508	-1.04973		CytoplasmicMembrane	CD630_25780	putative serine / threonine-protein kinase	0.225891	0.611235	0.46507	3.48138	0.7574	-1.08959		1.1695	1.52757	1.38038	11.1686	1.69044	-0.469894
CytoplasmicMembrane	CD630_30130	PTS system, mannose-specfic IIC component	0.704249	0.983291	0.744112	0.186028	-2.11275	-1.58124	14		CD630_30130	PTS system, mannose-specfic IIC component	0.704249	0.983291	0.744112	0.186028	-2.11275	-1.58124		CytoplasmicMembrane	CD630_26930	putative serine / threonine transporter SstT	0.425207	0.783975	0.172741	1.34206	0.704249	-0.903564		1.34276	1.72187	1.1272	2.53513	1.6293	-0.534564
CytoplasmicMembrane	CD630_08300	na / leu symporter	1.67425	0.717537	1.64768	-0.651098	0.318905	0.225891	15		CD630_08300	na / leu symporter	1.67425	0.717537	1.64768	-0.651098	0.318905	0.225891		CytoplasmicMembrane	CD630_20990	Xanthine dehydrogenase	-0.0664386	-0.186028	-0.996579	-0.0265755	1.10288	-0.943428		-0.954993	-0.879022	-0.501187	-0.981748	2.14783	-0.519996
CytoplasmicMembrane	CD630_20620	conserved hypothetical protein	0.93014	0.212603	2.12603	-0.797263	-0.837126	0.186028	16		CD630_20620	conserved hypothetical protein	0.93014	0.212603	2.12603	-0.797263	-0.837126	0.186028		CytoplasmicMembrane	CD630_27770	putative membrane protein	-0.0398632	-0.438494	-0.411919	0.770687	1.23576	-0.332193		-0.972747	-0.737904	-0.751623	1.70608	2.35505	-0.794328
CytoplasmicMembrane	CD630_31030	PTS system, glucose-like IIA component	0.664385	0.159452	0.571372	-1.79384	1.18261	0.916852	17		CD630_31030	PTS system, glucose-like IIA component	0.664385	0.159452	0.571372	-1.79384	1.18261	0.916852		CytoplasmicMembrane	CD630_29560	V-type ATP synthase alpha chain	-0.372056	0.571372	-0.0132877	2.83028	-0.385344	0.983291		-0.772681	1.48594	-0.990832	7.11213	-0.765597	1.97697
Cellwall	CD630_27910	Cell wall binding protein	0.478358	0.7574	1.19589	-0.664386	0.597947	0.0797263	18		CD630_27910	Cell wall binding protein	0.478358	0.7574	1.19589	-0.664386	0.597947	0.0797263		CytoplasmicMembrane	CD630_30130	PTS system, mannose-specfic IIC component	0.704249	0.983291	0.744112	0.186028	-2.11275	-1.58124		1.6293	1.97697	1.67494	1.13763	-0.231206	-0.334195
CytoplasmicMembrane	CD630_31580	Transcriptional regulator, TRAP family	0.0930139	0.146165	0.7574	-0.119589	1.08959	0.597947	19		CD630_31580	Transcriptional regulator, TRAP family	0.0930139	0.146165	0.7574	-0.119589	1.08959	0.597947		CytoplasmicMembrane	CD630_08300	na / leu symporter	1.67425	0.717537	1.64768	-0.651098	0.318905	0.225891		3.19154	1.64437	3.13329	-0.636796	1.24738	1.1695
CytoplasmicMembrane	CD630_11480	putative penicillin-binding protein with a N-terminal TonB-box	0.664385	-0.0398632	0.651098	-1.39521	-1.59453	-0.239179	20		CD630_11480	putative penicillin-binding protein with a N-terminal TonB-box	0.664385	-0.0398632	0.651098	-1.39521	-1.59453	-0.239179		CytoplasmicMembrane	CD630_20620	conserved hypothetical protein	0.93014	0.212603	2.12603	-0.797263	-0.837126	0.186028		1.90546	1.15878	4.36516	-0.57544	-0.559758	1.13763
CytoplasmicMembrane	CD630_14890	ABC-type transport system, methionine-specific ATP-binding protein	0.172741	-1.3022	0.558083	-0.797263	-1.08959	-0.863701	21		CD630_14890	ABC-type transport system, methionine-specific ATP-binding protein	0.172741	-1.3022	0.558083	-0.797263	-1.08959	-0.863701		CytoplasmicMembrane	CD630_31030	PTS system, glucose-like IIA component	0.664385	0.159452	0.571372	-1.79384	1.18261	0.916852		1.58489	1.11686	1.48594	-0.288403	2.26986	1.88799
CytoplasmicMembrane	CD630_21160	GTP-binding protein	-0.146165	-1.42179	-0.770687	-0.943428	-0.7574	-1.16932	22		CD630_21160	GTP-binding protein	-0.146165	-1.42179	-0.770687	-0.943428	-0.7574	-1.16932		CytoplasmicMembrane	CD630_31580	Transcriptional regulator, TRAP family	0.0930139	0.146165	0.7574	-0.119589	1.08959	0.597947		1.0666	1.10662	1.69044	-0.92045	2.12814	1.51356
CytoplasmicMembrane	CD630_01100	diadenylate cyclase CdaA	0.106301	0.159452	-1.46165	-1.38192	0.0531508	-0.0531508	23		CD630_01100	diadenylate cyclase CdaA	0.106301	0.159452	-1.46165	-1.38192	0.0531508	-0.0531508		CytoplasmicMembrane	CD630_11480	putative penicillin-binding protein with a N-terminal TonB-box	0.664385	-0.0398632	0.651098	-1.39521	-1.59453	-0.239179		1.58489	-0.972747	1.57036	-0.380189	-0.331131	-0.847227
CytoplasmicMembrane	CD630_19770	DNA mismatch repair protein MutS	0.225891	-0.730824	-1.8337	-0.504933	0	-0.0797263	24		CD630_19770	DNA mismatch repair protein MutS	0.225891	-0.730824	-1.8337	-0.504933	0	-0.0797263		CytoplasmicMembrane	CD630_14890	ABC-type transport system, methionine-specific ATP-binding protein	0.172741	-1.3022	0.558083	-0.797263	-1.08959	-0.863701		1.1272	-0.405508	1.47231	-0.57544	-0.469894	-0.549541
CytoplasmicMembrane	CD630_10350	putative N-acetylmuramoyl-L-alanine amidase,autolysin	-1.50151	0.106301	0.438494	-0.451782	1.04973	-1.7274	25		CD630_10350	putative N-acetylmuramoyl-L-alanine amidase,autolysin	-1.50151	0.106301	0.438494	-0.451782	1.04973	-1.7274		CytoplasmicMembrane	CD630_21160	GTP-binding protein	-0.146165	-1.42179	-0.770687	-0.943428	-0.7574	-1.16932		-0.903649	-0.37325	-0.586138	-0.519996	-0.591562	-0.444631
Cellwall	CD630_10470	putative cell wall-binding protein cwp18	-0.797263	0.172741	0.279042	-0.730824	0.850414	-1.97987	26		CD630_10470	putative cell wall-binding protein cwp18	-0.797263	0.172741	0.279042	-0.730824	0.850414	-1.97987		CytoplasmicMembrane	CD630_01100	diadenylate cyclase CdaA	0.106301	0.159452	-1.46165	-1.38192	0.0531508	-0.0531508		1.07647	1.11686	-0.363078	-0.383707	1.03753	-0.963829
CytoplasmicMembrane	CD630_10240	ABC-type transport system,spermidine/putrescine ATP-binding protein	-0.398631	-0.611235	-0.411919	-1.02315	0.425207	-1.00987	27		CD630_10240	ABC-type transport system,spermidine/putrescine ATP-binding protein	-0.398631	-0.611235	-0.411919	-1.02315	0.425207	-1.00987		CytoplasmicMembrane	CD630_19770	DNA mismatch repair protein MutS	0.225891	-0.730824	-1.8337	-0.504933	0	-0.0797263		1.1695	-0.60256	-0.280543	-0.704693	-1	-0.946237
CytoplasmicMembrane	CD630_24670	GTP-binding protein	-0.093014	0.0398627	-0.159452	-0.783975	1.19589	-1.38192	28		CD630_24670	GTP-binding protein	-0.093014	0.0398627	-0.159452	-0.783975	1.19589	-1.38192		CytoplasmicMembrane	CD630_10350	putative N-acetylmuramoyl-L-alanine amidase,autolysin	-1.50151	0.106301	0.438494	-0.451782	1.04973	-1.7274		-0.353183	1.07647	1.35519	-0.731139	2.07014	-0.301995
CytoplasmicMembrane	CD630_32860	putative sodium:phosphate symporter	-0.279042	0.225891	0.0664392	-2.00644	0.372056	-0.345481	29		CD630_32860	putative sodium:phosphate symporter	-0.279042	0.225891	0.0664392	-2.00644	0.372056	-0.345481		CytoplasmicMembrane	CD630_10240	ABC-type transport system,spermidine/putrescine ATP-binding protein	-0.398631	-0.611235	-0.411919	-1.02315	0.425207	-1.00987		-0.758578	-0.654636	-0.751623	-0.49204	1.34276	-0.496592
CytoplasmicMembrane	CD630_11500	Septum site-determining protein	0.305617	0.0664392	0.279042	-1.39521	-3.29535	-0.159453	30		CD630_11500	Septum site-determining protein	0.305617	0.0664392	0.279042	-1.39521	-3.29535	-0.159453		CytoplasmicMembrane	CD630_24670	GTP-binding protein	-0.093014	0.0398627	-0.159452	-0.783975	1.19589	-1.38192		-0.937562	1.02802	-0.895365	-0.580764	2.29087	-0.383707
CytoplasmicMembrane	CD630_17500	putative 2-hydroxyacyl-CoA dehydratase activase	-0.29233	0.34548	-0.159452	-1.96658	-3.90659	1.06302	31		CD630_17500	putative 2-hydroxyacyl-CoA dehydratase activase	-0.29233	0.34548	-0.159452	-1.96658	-3.90659	1.06302		CytoplasmicMembrane	CD630_32860	putative sodium:phosphate symporter	-0.279042	0.225891	0.0664392	-2.00644	0.372056	-0.345481		-0.824138	1.1695	1.04713	-0.248886	1.2942	-0.787046
Cellwall	CD630_27130	putative cell wall protein	0.0398627	0.186028	0.332192	1.00987	-3.8933	0.358768	32		CD630_27130	putative cell wall protein	0.0398627	0.186028	0.332192	1.00987	-3.8933	0.358768		CytoplasmicMembrane	CD630_11500	Septum site-determining protein	0.305617	0.0664392	0.279042	-1.39521	-3.29535	-0.159453		1.23595	1.04713	1.21339	-0.380189	-0.101859	-0.895365
CytoplasmicMembrane	CD630_00290	putative membrane protein	-0.0132877	0.292329	0.239179	0.358768	-3.18905	3.08275	33		CD630_00290	putative membrane protein	-0.0132877	0.29233	0.239179	0.358768	-3.18905	3.08275		CytoplasmicMembrane	CD630_17500	putative 2-hydroxyacyl-CoA dehydratase activase	-0.29233	0.34548	-0.159452	-1.96658	-3.90659	1.06302		-0.816582	1.27057	-0.895365	-0.255859	-0.0666807	2.0893
CytoplasmicMembrane	CD630_20480	MurR/RpiR family transcriptional regulator	-0.531508	-0.186028	-0.451782	-1.0763	-1.46165	2.73727	34		CD630_20480	MurR/RpiR family transcriptional regulator	-0.531508	-0.186028	-0.451782	-1.0763	-1.46165	2.73727		CytoplasmicMembrane	CD630_00290	putative membrane protein	-0.0132877	0.292329	0.239179	0.358768	-3.18905	3.08275		-0.990832	1.22462	1.18032	1.28233	-0.109648	8.47227
CytoplasmicMembrane	CD630_24370	GTP-binding protein	-0.451782	-0.239179	-0.611235	-0.425207	-0.544796	1.79384	35		CD630_24370	GTP-binding protein	-0.451782	-0.239179	-0.611235	-0.425207	-0.544796	1.79384		CytoplasmicMembrane	CD630_20480	MurR/RpiR family transcriptional regulator	-0.531508	-0.186028	-0.451782	-1.0763	-1.46165	2.73727		-0.691831	-0.879022	-0.731139	-0.474242	-0.363078	6.66807
Cellwall	CD630_26720	ABC-type transport system, oligopeptide-family solute-binding protein	-0.186028	0.225891	0.0930139	0.29233	-1.47494	1.20918	36		CD630_26720	ABC-type transport system, oligopeptide-family solute-binding protein	-0.186028	0.225891	0.0930139	0.29233	-1.47494	1.20918		CytoplasmicMembrane	CD630_24370	GTP-binding protein	-0.451782	-0.239179	-0.611235	-0.425207	-0.544796	1.79384		-0.731139	-0.847227	-0.654636	-0.744732	-0.685488	3.46737
CytoplasmicMembrane	CD630_01070	Aspartate aminotransferase	0.358769	0.451782	0.398632	0.372056	-0.903564	2.72398	37		CD630_01070	Aspartate aminotransferase	0.358769	0.451782	0.398632	0.372056	-0.903564	2.72398		CytoplasmicMembrane	CD630_01070	Aspartate aminotransferase	0.358769	0.451782	0.398632	0.372056	-0.903564	2.72398		1.28233	1.36773	1.31826	1.2942	-0.534564	6.60693
CytoplasmicMembrane	CD630_34680	ATP synthase subunit beta	0.823838	-0.0797264	0.0930139	0.677673	-0.783975	3.0296	38		CD630_34680	ATP synthase subunit beta	0.823838	-0.0797264	0.0930139	0.677673	-0.783975	3.0296		CytoplasmicMembrane	CD630_34680	ATP synthase subunit beta	0.823838	-0.0797264	0.0930139	0.677673	-0.783975	3.0296		1.77011	-0.946237	1.0666	1.59956	-0.580764	8.16582
CytoplasmicMembrane	CD630_17110	uncharacterised protein, UPF0145 family	0.106301	0.305617	0.504933	-0.863701	4.2122	1.4085	39		CD630_17110	uncharacterised protein, UPF0145 family	0.106301	0.305617	0.504933	-0.863701	4.2122	1.4085		CytoplasmicMembrane	CD630_17110	uncharacterised protein, UPF0145 family	0.106301	0.305617	0.504933	-0.863701	4.2122	1.4085		1.07647	1.23595	1.41906	-0.549541	18.5353	2.65461
CytoplasmicMembrane	CD630_16370	putative calcium-transporting ATPase	-0.558084	0.0930139	-0.0797264	-0.876989	1.03644	4.27864	40		CD630_16370	putative calcium-transporting ATPase	-0.558084	0.0930139	-0.0797264	-0.876989	1.03644	4.27864		CytoplasmicMembrane	CD630_16370	putative calcium-transporting ATPase	-0.558084	0.0930139	-0.0797264	-0.876989	1.03644	4.27864		-0.679204	1.0666	-0.946237	-0.544503	2.05116	19.4089
CytoplasmicMembrane	CD630_22100	ABC transporter ATP-binding protein/permease	0.385344	-0.664385	-0.0664386	-0.212603	-0.983291	6.35153	41		CD630_22100	ABC transporter ATP-binding protein/permease	0.385344	-0.664385	-0.0664386	-0.212603	-0.983291	6.35153		CytoplasmicMembrane	CD630_22100	ABC transporter ATP-binding protein/permease	0.385344	-0.664385	-0.0664386	-0.212603	-0.983291	6.35153		1.30617	-0.630957	-0.954993	-0.862979	-0.505825	81.6582
CytoplasmicMembrane	CD630_35130	putative pilin protein	-1.36863	-0.518221	-1.63439	1.7274	1.26233	3.2422	42		CD630_35130	putative pilin protein	-1.36863	-0.518221	-1.63439	1.7274	1.26233	3.2422		CytoplasmicMembrane	CD630_35130	putative pilin protein	-1.36863	-0.518221	-1.63439	1.7274	1.26233	3.2422		-0.387258	-0.698232	-0.322107	3.31131	2.39883	9.46237
CytoplasmicMembrane	CD630_11840	beta-ketoacyl-ACP synthase II	-0.252466	-0.199316	0.0930139	1.76727	0.186028	4.23878	43		CD630_11840	beta-ketoacyl-ACP synthase II	-0.252466	-0.199316	0.0930139	1.76727	0.186028	4.23878		CytoplasmicMembrane	CD630_11840	beta-ketoacyl-ACP synthase II	-0.252466	-0.199316	0.0930139	1.76727	0.186028	4.23878		-0.83946	-0.870964	1.0666	3.40408	1.13763	18.8799
CytoplasmicMembrane	CD630_17680	putative membrane protein	0.425207	0.0531503	0.265754	2.17918	1.00987	3.85344	44		CD630_17680	putative membrane protein	0.425207	0.0531503	0.265754	2.17918	1.00987	3.85344		CytoplasmicMembrane	CD630_17680	putative membrane protein	0.425207	0.0531503	0.265754	2.17918	1.00987	3.85344		1.34276	1.03753	1.20226	4.52898	2.01372	14.4544
CytoplasmicMembrane	CD630_14040	oligopeptide transporter, OPT family	1.04973	0.199316	1.64768	1.48822	1.88686	1.59453	45		CD630_14040	oligopeptide transporter, OPT family	1.04973	0.199316	1.64768	1.48822	1.88686	1.59453		CytoplasmicMembrane	CD630_14040	oligopeptide transporter, OPT family	1.04973	0.199316	1.64768	1.48822	1.88686	1.59453		2.07014	1.14815	3.13329	2.80543	3.69828	3.01995
CytoplasmicMembrane	CD630_26660	PTS system, glucose-specific IIA component	0.571372	0.212603	1.16932	1.78055	0.651098	2.17918	46		CD630_26660	PTS system, glucose-specific IIA component	0.571372	0.212603	1.16932	1.78055	0.651098	2.17918		CytoplasmicMembrane	CD630_26660	PTS system, glucose-specific IIA component	0.571372	0.212603	1.16932	1.78055	0.651098	2.17918		1.48594	1.15878	2.24905	3.43558	1.57036	4.52898
Extracellular	CD630_15220	putative polysaccharide deacetylase	-1.11617	0.305617	-0.29233	1.47494	0.823838	1.67425	47		CD630_15220	putative polysaccharide deacetylase	-1.11617	0.305617	-0.29233	1.47494	0.823838	1.67425		CytoplasmicMembrane	CD630_22690	PTS system, fructose-specific IIABC component	-0.252466	-0.119589	0.11959	1.35535	0.425207	2.35193		-0.83946	-0.92045	1.08643	2.55859	1.34276	5.10505
CytoplasmicMembrane	CD630_22690	PTS system, fructose-specific IIABC component	-0.252466	-0.119589	0.11959	1.35535	0.425207	2.35193	48		CD630_22690	PTS system, fructose-specific IIABC component	-0.252466	-0.119589	0.11959	1.35535	0.425207	2.35193		CytoplasmicMembrane	CD630_34720	ATP synthase subunit b	-0.146165	-0.690961	0.0930139	0.491645	0.425207	2.00644		-0.903649	-0.619441	1.0666	1.40605	1.34276	4.01791
CytoplasmicMembrane	CD630_34720	ATP synthase subunit b	-0.146165	-0.690961	0.0930139	0.491645	0.425207	2.00644	49		CD630_34720	ATP synthase subunit b	-0.146165	-0.690961	0.0930139	0.491645	0.425207	2.00644		CytoplasmicMembrane	CD630_36080	ABC-type transport system, ATP-binding protein	0.252467	0.863701	-0.252466	0.186028	1.22247	2.53795		1.19124	1.8197	-0.83946	1.13763	2.33346	5.80764
Cellwall	CD630_27890	Cell surface protein	0.372056	0.451782	0.704249	0.518221	0.956715	3.10932	50		CD630_27890	Cell surface protein	0.372056	0.451782	0.704249	0.518221	0.956715	3.10932		Extracellular	CD630_02370	flagellar filament capping protein FliD	-0.876989	-2.04631	-0.132877	-0.132877	-0.372056	0.597947		-0.544503	-0.242103	-0.912011	-0.912011	-0.772681	1.51356
CytoplasmicMembrane	CD630_36080	ABC-type transport system, ATP-binding protein	0.252467	0.863701	-0.252466	0.186028	1.22247	2.53795	51		CD630_36080	ABC-type transport system, ATP-binding protein	0.252466	0.863701	-0.252466	0.186028	1.22247	2.53795		Extracellular	CD630_15220	putative polysaccharide deacetylase	-1.11617	0.305617	-0.29233	1.47494	0.823838	1.67425		-0.461318	1.23595	-0.816582	2.77971	1.77011	3.19154

## Sheet: Sheet3
	Gene name	Description		BI1				CDC1				PSORTb
				Mid-log	Late-log	Stationary		Mid-log	Late-log	Stationary
	Cell Wall																		UniqueID	Name	1	2	3	4	5	6
	slpA	Precursor of the S-layer proteins		1.01859	1.03753	1.0666		18.5353	30.1995	-2.31206		Cellwall	0.0265749	0.0531503	0.0930139	4.2122	4.91645	-1.20918	CD630_27930	Precursor of the S-layer proteins	0.0265749	0.0531503	0.0930139	4.2122	4.91645	-1.20918	1	CD630_27930	Precursor of the S-layer proteins
	cwpV	cell wall-binding protein		-3.43558	-4.09261	-3.40408		1.35519	-1.48594	-5.86138		Cellwall	-1.78055	-2.03302	-1.76727	0.438495	-0.571372	-2.55124	CD630_05140	cell wall-binding protein	-1.78055	-2.03302	-1.76727	0.438495	-0.571372	-2.55124	2	CD630_05140	cell wall-binding protein CwpV
	cwp25	cell wall-binding protein		1.02802	2.29087	1.87068		1.19124	-1.44544	-2.07014		Cellwall	0.0398627	1.19589	0.903564	0.252467	-0.531508	-1.04973	CD630_08440	cell wall-binding protein	0.0398627	1.19589	0.903564	0.252467	-0.531508	-1.04973	3	CD630_08440	cell wall-binding protein Cwp25
	cwp2	Cell wall binding protein		1.39316	1.69044	2.29087		-1.58489	1.51356	1.05682		Cellwall	0.478358	0.7574	1.19589	-0.664386	0.597947	0.0797263	CD630_27910	Cell wall binding protein	0.478358	0.7574	1.19589	-0.664386	0.597947	0.0797263	4	CD630_27910	Cell wall binding protein
	cwp18	putative cell wall-binding protein		-1.7378	1.1272	1.21339		-1.65959	1.80302	-3.94457		Cellwall	-0.797263	0.172741	0.279042	-0.730824	0.850414	-1.97987	CD630_10470	putative cell wall-binding protein	-0.797263	0.172741	0.279042	-0.730824	0.850414	-1.97987	5	CD630_10470	putative cell wall-binding protein cwp18
	cwp22	putative cell wall protein		1.02802	1.13763	1.25892		2.01372	-14.8594	1.28233		Cellwall	0.0398627	0.186028	0.332192	1.00987	-3.8933	0.358768	CD630_27130	putative cell wall protein	0.0398627	0.186028	0.332192	1.00987	-3.8933	0.358768	6	CD630_27130	putative cell wall protein
	appA	ABC-type transport system, oligopeptide-family solute-binding protein		-1.13763	1.1695	1.0666		1.22462	-2.77971	2.31206		Cellwall	-0.186028	0.225891	0.0930139	0.29233	-1.47494	1.20918	CD630_26720	ABC-type transport system, oligopeptide-family solute-binding protein	-0.186028	0.225891	0.0930139	0.29233	-1.47494	1.20918	7	CD630_26720	ABC-type transport system, oligopeptide-family solute-binding protein
	cwp66	Cell surface protein		1.2942	1.36773	1.6293		1.43219	1.94089	8.62979		Cellwall	0.372056	0.451782	0.704249	0.518221	0.956715	3.10932	CD630_27890	Cell surface protein	0.372056	0.451782	0.704249	0.518221	0.956715	3.10932	8	CD630_27890	Cell surface protein
	Extracellular
	fliD	flagellar filament capping protein		-1.83654	-4.13047	-1.09648		-1.09648	-1.2942	1.51356		Extracellular	-0.876989	-2.04631	-0.132877	-0.132877	-0.372056	0.597947	CD630_02370
	slpA	putative polysaccharide deacetylase		-2.1677	1.23595	-1.22462		2.77971	1.77011	3.19154		Extracellular	-1.11617	0.305617	-0.29233	1.47494	0.823838	1.67425	CD630_15220
	Membrane
	CD0874	ABC-type transport system, sugar-family ATP-binding protein		-5.05825	-2.22844	-4.05509		1.55597	-2.12814	2.44343		Membrane	-2.33864	-1.15603	-2.01973	0.63781	-1.08959	1.28891	CD630_08740
	CD0519	conserved hypothetical protein		-1.19124	-2.29087	1.18032		-1.08643	1.45881	1.04713		Membrane	-0.252466	-1.19589	0.239179	-0.119589	0.544796	0.0664386	CD630_05190
	CD0875	ABC-type transport system, sugar-family permease		-1.78649	-2.31206	-2.24905		-1.34276	3.28095	2.77971		Membrane	-0.837126	-1.20918	-1.16932	-0.425207	1.71411	1.47494	CD630_08750
	mtlF	PTS system, mannitol-specific, EIIA component		1.02802	-1.51356	1.04713		7.11213	5.24807	-3.28095		Membrane	0.0398627	-0.597947	0.0664392	2.83028	2.39179	-1.71411	CD630_23320
	stk	putative serine / threonine-protein kinase		1.1695	1.52757	1.38038		11.1686	1.69044	-2.12814		Membrane	0.225891	0.611235	0.46507	3.48138	0.7574	-1.08959	CD630_25780
	sstT	putative serine / threonine transporter SstT		1.34276	1.72187	1.1272		2.53513	1.6293	-1.87068		Membrane	0.425207	0.783975	0.172741	1.34206	0.704249	-0.903564	CD630_26930
	XdhD	Xanthine dehydrogenase		-1.04713	-1.13763	-1.99526		-1.01859	2.14783	-1.92309		Membrane	-0.0664386	-0.186028	-0.996579	-0.0265755	1.10288	-0.943428	CD630_20990
	CD2777	putative membrane protein		-1.02802	-1.35519	-1.33045		1.70608	2.35505	-1.25893		Membrane	-0.0398632	-0.438494	-0.411919	0.770687	1.23576	-0.332193	CD630_27770
	atpA	V-type ATP synthase alpha chain		-1.2942	1.48594	-1.00925		7.11213	-1.30617	1.97697		Membrane	-0.372056	0.571372	-0.0132877	2.83028	-0.385344	0.983291	CD630_29560
	CD3013	PTS system, mannose-specfic IIC component		1.6293	1.97697	1.67494		1.13763	-4.32514	-2.99226		Membrane	0.704249	0.983291	0.744112	0.186028	-2.11275	-1.58124	CD630_30130
	CD0830	na / leu symporter		3.19154	1.64437	3.13329		-1.57036	1.24738	1.1695		Membrane	1.67425	0.717537	1.64768	-0.651098	0.318905	0.225891	CD630_08300
	CD2062	conserved hypothetical protein		1.90546	1.15878	4.36516		-1.7378	-1.78649	1.13763		Membrane	0.93014	0.212603	2.12603	-0.797263	-0.837126	0.186028	CD630_20620
	CD3103	PTS system, glucose-like IIA component		1.58489	1.11686	1.48594		-3.46737	2.26986	1.88799		Membrane	0.664385	0.159452	0.571372	-1.79384	1.18261	0.916852	CD630_31030
	CD3158	Transcriptional regulator, TRAP family		1.0666	1.10662	1.69044		-1.08643	2.12814	1.51356		Membrane	0.0930139	0.146165	0.7574	-0.119589	1.08959	0.597947	CD630_31580
	CD1148	putative penicillin-binding protein with a N-terminal TonB-box		1.58489	-1.02802	1.57036		-2.63027	-3.01995	-1.18032		Membrane	0.664385	-0.0398632	0.651098	-1.39521	-1.59453	-0.239179	CD630_11480
	metN	ABC-type transport system, methionine-specific ATP-binding protein		1.1272	-2.46604	1.47231		-1.7378	-2.12814	-1.8197		Membrane	0.172741	-1.3022	0.558083	-0.797263	-1.08959	-0.863701	CD630_14890
	bipA	GTP-binding protein		-1.10662	-2.67917	-1.70608		-1.92309	-1.69044	-2.24905		Membrane	-0.146165	-1.42179	-0.770687	-0.943428	-0.7574	-1.16932	CD630_21160
	cdaA	diadenylate cyclase		1.07647	1.11686	-2.75423		-2.60615	1.03753	-1.03753		Membrane	0.106301	0.159452	-1.46165	-1.38192	0.0531508	-0.0531508	CD630_01100
	mutS	DNA mismatch repair protein		1.1695	-1.65959	-3.56451		-1.41906	-1	-1.05682		Membrane	0.225891	-0.730824	-1.8337	-0.504933	0	-0.0797263	CD630_19770
	cwp16	putative N-acetylmuramoyl-L-alanine amidase,autolysin		-2.83139	1.07647	1.35519		-1.36773	2.07014	-3.31131		Membrane	-1.50151	0.106301	0.438494	-0.451782	1.04973	-1.7274	CD630_10350
	potA	ABC-type transport system,spermidine/putrescine ATP-binding protein		-1.31826	-1.52757	-1.33045		-2.03236	1.34276	-2.01372		Membrane	-0.398631	-0.611235	-0.411919	-1.02315	0.425207	-1.00987	CD630_10240
	lepA	GTP-binding protein		-1.0666	1.02802	-1.11686		-1.72187	2.29087	-2.60615		Membrane	-0.093014	0.0398627	-0.159452	-0.783975	1.19589	-1.38192	CD630_24670
	CD3286	putative sodium:phosphate symporter		-1.21339	1.1695	1.04713		-4.01791	1.2942	-1.27057		Membrane	-0.279042	0.225891	0.0664392	-2.00644	0.372056	-0.345481	CD630_32860
	minD	Septum site-determining protein		1.23595	1.04713	1.21339		-2.63027	-9.81748	-1.11686		Membrane	0.305617	0.0664392	0.279042	-1.39521	-3.29535	-0.159453	CD630_11500
	yjiL	putative 2-hydroxyacyl-CoA dehydratase activase		-1.22462	1.27057	-1.11686		-3.90841	-14.9968	2.0893		Membrane	-0.29233	0.34548	-0.159452	-1.96658	-3.90659	1.06302	CD630_17500
	CD0029	putative membrane protein		-1.00925	1.22462	1.18032		1.28233	-9.12011	8.47227		Membrane	-0.0132877	0.292329	0.239179	0.358768	-3.18905	3.08275	CD630_00290
	CD2048	MurR/RpiR family transcriptional regulator		-1.44544	-1.13763	-1.36773		-2.10863	-2.75423	6.66807		Membrane	-0.531508	-0.186028	-0.451782	-1.0763	-1.46165	2.73727	CD630_20480
	era	GTP-binding protein		-1.36773	-1.18032	-1.52757		-1.34276	-1.45881	3.46737		Membrane	-0.451782	-0.239179	-0.611235	-0.425207	-0.544796	1.79384	CD630_24370
	aspC	Aspartate aminotransferase		1.28233	1.36773	1.31826		1.2942	-1.87068	6.60693		Membrane	0.358769	0.451782	0.398632	0.372056	-0.903564	2.72398	CD630_01070
	atpD1	ATP synthase subunit beta		1.77011	-1.05682	1.0666		1.59956	-1.72187	8.16582		Membrane	0.823838	-0.0797264	0.0930139	0.677673	-0.783975	3.0296	CD630_34680
	CD1711	uncharacterised protein, UPF0145 family		1.07647	1.23595	1.41906		-1.8197	18.5353	2.65461		Membrane	0.106301	0.305617	0.504933	-0.863701	4.2122	1.4085	CD630_17110
	CD1637	putative calcium-transporting ATPase		-1.47231	1.0666	-1.05682		-1.83654	2.05116	19.4089		Membrane	-0.558084	0.0930139	-0.0797264	-0.876989	1.03644	4.27864	CD630_16370
	CD2210	ABC transporter ATP-binding protein/permease		1.30617	-1.58489	-1.04713		-1.15878	-1.97697	81.6582		Membrane	0.385344	-0.664385	-0.0664386	-0.212603	-0.983291	6.35153	CD630_22100
	CD3513	putative pilin protein		-2.58226	-1.43219	-3.10456		3.31131	2.39883	9.46237		Membrane	-1.36863	-0.518221	-1.63439	1.7274	1.26233	3.2422	CD630_35130
	fabF	beta-ketoacyl-ACP synthase II		-1.19124	-1.14815	1.0666		3.40408	1.13763	18.8799		Membrane	-0.252466	-0.199316	0.0930139	1.76727	0.186028	4.23878	CD630_11840
	CD1768	putative membrane protein		1.34276	1.03753	1.20226		4.52898	2.01372	14.4544		Membrane	0.425207	0.0531503	0.265754	2.17918	1.00987	3.85344	CD630_17680
	CD1404	oligopeptide transporter, OPT family		2.07014	1.14815	3.13329		2.80543	3.69828	3.01995		Membrane	1.04973	0.199316	1.64768	1.48822	1.88686	1.59453	CD630_14040
	ptsG-A	PTS system, glucose-specific IIA component		1.48594	1.15878	2.24905		3.43558	1.57036	4.52898		Membrane	0.571372	0.212603	1.16932	1.78055	0.651098	2.17918	CD630_26660
	fruABC	PTS system, fructose-specific IIABC component		-1.19124	-1.08643	1.08643		2.55859	1.34276	5.10505		Membrane	-0.252466	-0.119589	0.11959	1.35535	0.425207	2.35193	CD630_22690
	atpB1	ATP synthase subunit b		-1.10662	-1.61436	1.0666		1.40605	1.34276	4.01791		Membrane	-0.146165	-0.690961	0.0930139	0.491645	0.425207	2.00644	CD630_34720
	CD3608	ABC-type transport system, ATP-binding protein		1.19124	1.8197	-1.19124		1.13763	2.33346	5.80764		Membrane	0.252467	0.863701	-0.252466	0.186028	1.22247	2.53795	CD630_36080

## Sheet: Sheet4
Category	Term	Count	%	PValue	Genes	List Total	Pop Hits	Pop Total	Fold Enrichment	Bonferroni	Benjamini	FDR
UP_KW_CELLULAR_COMPONENT	KW-0472~Membrane	12	23.5294	0.314218	CD630_30130, CD630_16370, CD630_27770, CD630_14040, CD630_25780, CD630_11480, CD630_00290, CD630_17680, CD630_22690, CD630_24670, CD630_35130, CD630_26930	13	534	656	1.13397	0.89598	1	1
UP_SEQ_FEATURE	TRANSMEM:Helical	11	21.5686	0.156177	CD630_30130, CD630_16370, CD630_27770, CD630_14040, CD630_25780, CD630_11480, CD630_00290, CD630_17680, CD630_22690, CD630_35130, CD630_26930	23	519	1567	1.444	0.992734	1	1
GOTERM_CC_DIRECT	GO:0016021~integral component of membrane	11	21.5686	0.621217	CD630_30130, CD630_16370, CD630_27770, CD630_14040, CD630_25780, CD630_11480, CD630_00290, CD630_17680, CD630_22690, CD630_35130, CD630_26930	14	522	686	1.03257	0.998881	1	1
UP_KW_DOMAIN	KW-0812~Transmembrane	11	21.5686	0.73833	CD630_30130, CD630_16370, CD630_27770, CD630_14040, CD630_25780, CD630_11480, CD630_00290, CD630_17680, CD630_22690, CD630_35130, CD630_26930	19	475	792	0.965319	0.998773	1	1
UP_KW_DOMAIN	KW-0732~Signal	7	13.7255	0.0271607	CD630_27130, CD630_27890, CD630_05140, CD630_10350, CD630_27910, CD630_26720, CD630_27930	19	109	792	2.67697	0.128624	0.135803	0.135803
UP_KW_MOLECULAR_FUNCTION	KW-0808~Transferase	7	13.7255	0.150554	CD630_01070, CD630_26660, CD630_25780, CD630_11480, CD630_27130, CD630_22690, CD630_11840	12	256	727	1.65658	0.680882	1	1
INTERPRO	IPR007253:Putative cell wall binding repeat 2	6	11.7647	1.17551e-05	CD630_27130, CD630_27890, CD630_05140, CD630_10350, CD630_27910, CD630_27930	24	24	1653	17.2188	0.000869505	0.000869878	0.000869878
PFAM	PF04122:Putative cell wall binding repeat 2	6	11.7647	1.37993e-05	CD630_27130, CD630_27890, CD630_05140, CD630_10350, CD630_27910, CD630_27930	24	24	1599	16.6562	0.00052424	0.000524374	0.000524374
UP_KW_BIOLOGICAL_PROCESS	KW-0813~Transport	6	11.7647	0.0532225	CD630_30130, CD630_16370, CD630_26660, CD630_14040, CD630_22690, CD630_26930	9	117	395	2.25071	0.421265	0.532225	0.532225
UP_KW_DOMAIN	KW-1133~Transmembrane helix	6	11.7647	0.946752	CD630_27770, CD630_25780, CD630_11480, CD630_00290, CD630_17680, CD630_35130	19	343	792	0.72917	1	1	1
UP_SEQ_FEATURE	REGION:Disordered	4	7.84314	0.242143	CD630_25780, CD630_11480, CD630_05140, CD630_10350	23	122	1567	2.23378	0.999678	1	1
UP_KW_LIGAND	KW-0547~Nucleotide-binding	3	5.88235	0.241406	CD630_16370, CD630_19770, CD630_24670	4	99	309	2.34091	0.748784	1	1
GOTERM_BP_DIRECT	GO:0009401~phosphoenolpyruvate-dependent sugar phosphotransferase system	3	5.88235	0.313804	CD630_30130, CD630_26660, CD630_22690	13	62	659	2.45285	0.976854	1	1
UP_KW_CELLULAR_COMPONENT	KW-1003~Cell membrane	3	5.88235	0.573871	CD630_30130, CD630_22690, CD630_24670	13	101	656	1.49886	0.994013	1	1
GOTERM_MF_DIRECT	GO:0005524~ATP binding	3	5.88235	0.675033	CD630_16370, CD630_25780, CD630_19770	15	188	1190	1.26596	1	1	1
GOTERM_CC_DIRECT	GO:0005886~plasma membrane	3	5.88235	0.821561	CD630_30130, CD630_22690, CD630_24670	14	152	686	0.967105	0.999994	1	1
UP_KW_MOLECULAR_FUNCTION	KW-0378~Hydrolase	3	5.88235	0.964994	CD630_16370, CD630_24670, CD630_10350	12	282	727	0.644504	1	1	1
UP_KW_DOMAIN	KW-0175~Coiled coil	3	5.88235	0.994715	CD630_02370, CD630_11480, CD630_05140	19	270	792	0.463158	1	1	1
GOTERM_MF_DIRECT	GO:0005351~sugar:proton symporter activity	2	3.92157	0.0686846	CD630_30130, CD630_22690	15	6	1190	26.4444	0.818731	1	1
INTERPRO	IPR006327:Phosphotransferase system, fructose IIC component	2	3.92157	0.0807518	CD630_30130, CD630_22690	24	6	1653	22.9583	0.998032	1	1
TIGRFAMS	TIGR01427:TIGR01427	2	3.92157	0.090249	CD630_30130, CD630_22690	9	6	514	19.037	0.678582	1	1
PROSITE	PS51104:PS51104	2	3.92157	0.126967	CD630_30130, CD630_22690	11	10	746	13.5636	0.913193	1	1
INTERPRO	IPR013014:Phosphotransferase system, EIIC component, type 2	2	3.92157	0.13108	CD630_30130, CD630_22690	24	10	1653	13.775	0.999969	1	1
UP_SEQ_FEATURE	DOMAIN:PTS EIIC type-2	2	3.92157	0.132206	CD630_30130, CD630_22690	23	10	1567	13.6261	0.983629	1	1
GOTERM_MF_DIRECT	GO:0103111~D-glucosamine PTS permease activity	2	3.92157	0.221705	CD630_26660, CD630_22690	15	21	1190	7.55556	0.99756	1	1
INTERPRO	IPR003352:Phosphotransferase system, EIIC	2	3.92157	0.29734	CD630_30130, CD630_22690	24	25	1653	5.51	1	1	1
PFAM	PF02378:Phosphotransferase system, EIIC	2	3.92157	0.305788	CD630_30130, CD630_22690	24	25	1599	5.33	0.999999	1	1
EC_NUMBER	2.7.1.69	2	3.92157	0.306486	CD630_26660, CD630_22690	10	21	531	5.05714	0.974263	1	1
GOTERM_BP_DIRECT	GO:0055085~transmembrane transport	2	3.92157	0.361742	CD630_14040, CD630_26720	13	24	659	4.22436	0.988781	1	1
GOTERM_MF_DIRECT	GO:0008982~protein-N(PI)-phosphohistidine-sugar phosphotransferase activity	2	3.92157	0.382057	CD630_30130, CD630_26660	15	40	1190	3.96667	0.99999	1	1
UP_KW_BIOLOGICAL_PROCESS	KW-0598~Phosphotransferase system	2	3.92157	0.42292	CD630_30130, CD630_22690	9	26	395	3.37607	0.995904	1	1
UP_KW_BIOLOGICAL_PROCESS	KW-0762~Sugar transport	2	3.92157	0.435431	CD630_30130, CD630_22690	9	27	395	3.25103	0.99671	1	1
UP_SEQ_FEATURE	COMPBIAS:Polar residues	2	3.92157	0.444165	CD630_11480, CD630_10350	23	41	1567	3.32344	1	1	1
UP_KW_LIGAND	KW-0067~ATP-binding	2	3.92157	0.640519	CD630_16370, CD630_19770	4	89	309	1.73596	0.993997	1	1
SUPFAM	SSF52540:P-loop containing nucleoside triphosphate hydrolases	2	3.92157	0.874471	CD630_19770, CD630_24670	14	162	1104	0.973545	1	1	1
INTERPRO	IPR027417:P-loop containing nucleoside triphosphate hydrolase	2	3.92157	0.90829	CD630_19770, CD630_24670	24	162	1653	0.850309	1	1	1

## Sheet: Sheet5
	Gene name	Description	PSORTb		BI1				CDC1
					Mid-log	Late-log	Stationary		Mid-log	Late-log	Stationary
	Transport
	fliD	flagellar filament capping protein	Extracellular		-1.83654	-4.13047	-1.09648		-1.09648	-1.2942	1.51356		5	CD630_02370
	CD0875	ABC-type transport system, sugar-family permease	Membrane		-1.78649	-2.31206	-2.24905		-1.34276	3.28095	2.77971		7	CD630_08750
	mtlF	PTS system, mannitol-specific, EIIA component	Membrane		1.02802	-1.51356	1.04713		7.11213	5.24807	-3.28095		8	CD630_23320
	sstT	putative serine / threonine transporter SstT	Membrane		1.34276	1.72187	1.1272		2.53513	1.6293	-1.87068		10	CD630_26930
	atpA	V-type ATP synthase alpha chain	Membrane		-1.2942	1.48594	-1.00925		7.11213	-1.30617	1.97697		13	CD630_29560
	CD3013	PTS system, mannose-specfic IIC component	Membrane		1.6293	1.97697	1.67494		1.13763	-4.32514	-2.99226		15	CD630_30130
	CD3103	PTS system, glucose-like IIA component	Membrane		1.58489	1.11686	1.48594		-3.46737	2.26986	1.88799		18	CD630_31030
	metN	ABC-type transport system, methionine-specific ATP-binding protein	Membrane		1.1272	-2.46604	1.47231		-1.7378	-2.12814	-1.8197		22	CD630_14890
	potA	ABC-type transport system,spermidine/putrescine ATP-binding protein	Membrane		-1.31826	-1.52757	-1.33045		-2.03236	1.34276	-2.01372		28	CD630_10240
	CD3286	putative sodium:phosphate symporter	Membrane		-1.21339	1.1695	1.04713		-4.01791	1.2942	-1.27057		30	CD630_32860
	appA	ABC-type transport system, oligopeptide-family solute-binding protein	Cellwall		-1.13763	1.1695	1.0666		1.22462	-2.77971	2.31206		37	CD630_26720
	atpD1	ATP synthase subunit beta	Membrane		1.77011	-1.05682	1.0666		1.59956	-1.72187	8.16582		39	CD630_34680
	CD1637	putative calcium-transporting ATPase	Membrane		-1.47231	1.0666	-1.05682		-1.83654	2.05116	19.4089		41	CD630_16370
	CD2210	ABC transporter ATP-binding protein/permease	Membrane		1.30617	-1.58489	-1.04713		-1.15878	-1.97697	81.6582		42	CD630_22100
	CD3513	putative pilin protein	Membrane		-2.58226	-1.43219	-3.10456		3.31131	2.39883	9.46237		43	CD630_35130
	CD1404	oligopeptide transporter, OPT family	Membrane		2.07014	1.14815	3.13329		2.80543	3.69828	3.01995		46	CD630_14040
	ptsG-A	PTS system, glucose-specific IIA component	Membrane		1.48594	1.15878	2.24905		3.43558	1.57036	4.52898		47	CD630_26660
	fruABC	PTS system, fructose-specific IIABC component	Membrane		-1.19124	-1.08643	1.08643		2.55859	1.34276	5.10505		49	CD630_22690
	atpB1	ATP synthase subunit b	Membrane		-1.10662	-1.61436	1.0666		1.40605	1.34276	4.01791		50	CD630_34720
	Cationic antimicrobial peptide (CAMP) resistance
	slpA	Precursor of the S-layer proteins	Cellwall		1.01859	1.03753	1.0666		18.5353	30.1995	-2.31206		2	CD630_27930
	cwpV	cell wall-binding protein	Cellwall		-3.43558	-4.09261	-3.40408		1.35519	-1.48594	-5.86138		3	CD630_05140
	cwp25	cell wall-binding protein	Cellwall		1.02802	2.29087	1.87068		1.19124	-1.44544	-2.07014		14	CD630_08440
	cwp2	Cell wall binding protein	Cellwall		1.39316	1.69044	2.29087		-1.58489	1.51356	1.05682		19	CD630_27910
	cwp22	putative cell wall protein	Membrane		1.02802	1.13763	1.25892		2.01372	-14.8594	1.28233		26	CD630_10350
	cwp18	putative cell wall-binding protein	Cellwall		-1.7378	1.1272	1.21339		-1.65959	1.80302	-3.94457		27	CD630_10470
	cwp22	putative cell wall protein	Cellwall		1.02802	1.13763	1.25892		2.01372	-14.8594	1.28233		33	CD630_27130
	cwp66	Cell surface protein	Cellwall		1.2942	1.36773	1.6293		1.43219	1.94089	8.62979		51	CD630_27890
	P-loop NTPase
	CD0874	ABC-type transport system, sugar-family ATP-binding protein	Membrane		-5.05825	-2.22844	-4.05509		1.55597	-2.12814	2.44343		4	CD630_08740
	bipA	GTP-binding protein	Membrane		-1.10662	-2.67917	-1.70608		-1.92309	-1.69044	-2.24905		23	CD630_21160
	mutS	DNA mismatch repair protein	Membrane		1.1695	-1.65959	-3.56451		-1.41906	-1	-1.05682		25	CD630_19770
	lepA	GTP-binding protein	Membrane		-1.0666	1.02802	-1.11686		-1.72187	2.29087	-2.60615		29	CD630_24670
	minD	Septum site-determining protein	Membrane		1.23595	1.04713	1.21339		-2.63027	-9.81748	-1.11686		31	CD630_11500
	era	GTP-binding protein	Membrane		-1.36773	-1.18032	-1.52757		-1.34276	-1.45881	3.46737		36	CD630_24370
	CD3608	ABC-type transport system, ATP-binding protein	Membrane		1.19124	1.8197	-1.19124		1.13763	2.33346	5.80764		52	CD630_36080
	Transferase
	stk	putative serine / threonine-protein kinase	Membrane		1.1695	1.52757	1.38038		11.1686	1.69044	-2.12814		9	CD630_25780
	CD1148	putative penicillin-binding protein with a N-terminal TonB-box	Membrane		1.58489	-1.02802	1.57036		-2.63027	-3.01995	-1.18032		21	CD630_11480
	aspC	Aspartate aminotransferase	Membrane		1.28233	1.36773	1.31826		1.2942	-1.87068	6.60693		38	CD630_01070
	fabF	beta-ketoacyl-ACP synthase II	Membrane		-1.19124	-1.14815	1.0666		3.40408	1.13763	18.8799		44	CD630_11840
	Unclassified
	CD0519	conserved hypothetical protein	Membrane		-1.19124	-2.29087	1.18032		-1.08643	1.45881	1.04713		6	CD630_05190
	XdhD	Xanthine dehydrogenase	Membrane		-1.04713	-1.13763	-1.99526		-1.01859	2.14783	-1.92309		11	CD630_20990
	CD2777	putative membrane protein	Membrane		-1.02802	-1.35519	-1.33045		1.70608	2.35505	-1.25893		12	CD630_27770
	CD0830	na / leu symporter	Membrane		3.19154	1.64437	3.13329		-1.57036	1.24738	1.1695		16	CD630_08300
	CD2062	conserved hypothetical protein	Membrane		1.90546	1.15878	4.36516		-1.7378	-1.78649	1.13763		17	CD630_20620
	CD3158	Transcriptional regulator, TRAP family	Membrane		1.0666	1.10662	1.69044		-1.08643	2.12814	1.51356		20	CD630_31580
	cdaA	diadenylate cyclase	Membrane		1.07647	1.11686	-2.75423		-2.60615	1.03753	-1.03753		24	CD630_01100
	yjiL	putative 2-hydroxyacyl-CoA dehydratase activase	Membrane		-1.22462	1.27057	-1.11686		-3.90841	-14.9968	2.0893		32	CD630_17500
	CD0029	putative membrane protein	Membrane		-1.00925	1.22462	1.18032		1.28233	-9.12011	8.47227		34	CD630_00290
	CD2048	MurR/RpiR family transcriptional regulator	Membrane		-1.44544	-1.13763	-1.36773		-2.10863	-2.75423	6.66807		35	CD630_20480
	CD1711	uncharacterised protein, UPF0145 family	Membrane		1.07647	1.23595	1.41906		-1.8197	18.5353	2.65461		40	CD630_17110
	CD1768	putative membrane protein	Membrane		1.34276	1.03753	1.20226		4.52898	2.01372	14.4544		45	CD630_17680
	slpA	putative polysaccharide deacetylase	Extracellular		-2.1677	1.23595	-1.22462		2.77971	1.77011	3.19154		48	CD630_15220
